# Supplementary material for: Paf1 Has Distinct Roles in Transcription Elongation and Differential Transcript Fate
Source: Mol Cell. 2017 Feb 16;65(4):685–698.e8. doi: 10.1016/j.molcel.2017.01.006 (PMC5316414; doi:10.1016/j.molcel.2017.01.006)
Supplement: Table S1. Read Counts for TEF-Seq and NET-Seq, Related to Figures 1, 2, 3, 4, 5, and 6 — Read counts for individual and combined TEF-seq and NET-seq biological replicates before and after subtraction of signal that is not specific to the tagged factor using signal from an untagged control strain (no-tag). [file mmc2.xlsx]

## Sheet: Sheet1
Strain	Condition	Tagged factor	Repeat number	Total reads before alignment	Total uniquely aligned reads	SCR1 ratio*	Total counts after no tag subtraction
BY4741	Glucose	Rpb3	1	55715348	8734606	0.72287	5665252
BY4741	Glucose	Rpb3	2	52941531	11622648	0.951067	7584353			*Mean SCR1 ratio is the average ratio of tagged-factor to no-tag reads in 10nt bins across the SCR1 gene. This ratio is used as a scaling factor when subtracting non-specific signal using the no-tag control.
BY4741	Glucose	Rpb3	1 + 2	109000000	20357254	1.67394	13249605
BY4741	Glucose	Paf1	1	56462163	5221437	0.876595	1499354
BY4741	Glucose	Paf1	2	86827099	4303687	0.900999	477985
BY4741	Glucose	Paf1	1 + 2	143000000	9525124	1.77759	1977339
BY4741	Glucose	Pcf11	1	52091129	5101946	0.971322	977647
BY4741	Glucose	Pcf11	2	70733164	3963217	0.828654	444699
BY4741	Glucose	Pcf11	1 + 2	123000000	9065163	1.79998	1422346
BY4741	Glucose	Spt16	1	78106056	10505280	1.01782	6183538
BY4741	Glucose	Spt16	2	80851993	7976597	0.798672	4585382
BY4741	Glucose	Spt16	1 + 2	159000000	18481877	1.81649	10768920
BY4741	Glucose	Spt6	1	106000000	28635390	1.92818	20448211
BY4741	Glucose	Spt6	2	28051242	4440652	0.380375	2825553
BY4741	Glucose	Spt6	1 + 2	134000000	33076042	2.30856	23273765
BY4741	Glucose	Cet1	1	92672875	8902755	1.15439	4001156
BY4741	Glucose	Cet1	2	54572943	3343537	0.464203	1372498
BY4741	Glucose	Cet1	1 + 2	147000000	12246292	1.61859	5373653
BY4742	Glucose	Set2	1	57688679	2489167	0.512015	315118
BY4741	Glucose	Ssu72	1	67040107	2543032	0.515201	355453
BY4741	Glucose	Rpb2	1	61535150	8489942	1.18907	3441077
BY4741	Glucose	No-tag	1	44577031	1808565	N/A	N/A
BY4741	Glucose	No-tag	2	64347685	2437502	N/A	N/A
BY4741	Glucose	No-tag	1 + 2	109000000	4246067	N/A	N/A
paf1	Glucose	Rpb3	1	62111364	4848881	0.854038	2455341
paf1	Glucose	Rpb3	2	52136593	7559115	0.839577	5206104
paf1	Glucose	Rpb3	1 + 2	114000000	12407996	1.69362	7661445
paf1	Glucose	No-tag	1	50674111	2802615	N/A	N/A
BY4741	5 min Galactose	Rpb3	1	38162120	7155093	0.763914	5627348
BY4741	5 min Galactose	Rpb3	2	27062806	3292453	0.738908	1881648
BY4741	5 min Galactose	Rpb3	1 + 2	65224926	10447546	1.50282	7442067
BY4741	5 min Galactose	Paf1	1	11152823	2260889	0.841258	578465
BY4741	5 min Galactose	Paf1	2	30064418	1791961	0.491902	808211
BY4741	5 min Galactose	Paf1	1 + 2	41217241	4052850	1.33316	1386676
BY4741	5 min Galactose	No-tag	1	42996320	1999890	N/A	N/A
BY4741	15 min Galactose	Rpb3	1	45244219	6210600	1.78544	3094586
BY4741	15 min Galactose	Rpb3	2	59816667	6161611	1.48502	3569899
BY4741	15 min Galactose	Rpb3	1 + 2	105000000	12372211	3.27046	6664485
BY4741	15 min Galactose	Paf1	1	26491427	1639989	0.528075	718373
BY4741	15 min Galactose	Paf1	2	56959670	3187370	1.16451	1155021
BY4741	15 min Galactose	Paf1	1 + 2	83451097	4827359	1.69259	1873394
BY4741	15 min Galactose	No-tag	1	31295197	1745236	N/A	N/A
BY4741	60 min Galactose	Rpb3	1	71456230	8395186	2.38053	4281879
BY4741	60 min Galactose	Rpb3	2	61989052	7076449	1.85558	3870197
BY4741	60 min Galactose	Rpb3	1 + 2	133000000	15471635	4.23611	8152076
BY4741	60 min Galactose	Paf1	1	44413260	3110347	1.29124	879226
BY4741	60 min Galactose	Paf1	2	52405384	3114628	1.2981	871647
BY4741	60 min Galactose	Paf1	1 + 2	96818644	6224975	2.58934	1750873
BY4741	60 min Galactose	No-tag	1	51850915	1727895	N/A	N/A
BY4741 Rpb3-3Flag	Glucose	Rpb2-3HA (sequential IP)	1	43275211	9067841	N/A	3725294
BY4741 Rpb3-3Flag	Glucose	Paf1-3HA (sequential IP)	1	72826243	12355935	N/A	3365161
BY4741 Rpb3-3Flag	Glucose	No-HA-tag (sequential IP)	1	37400146	4617240	N/A	N/A
