# Supplementary material for: Paf1 Has Distinct Roles in Transcription Elongation and Differential Transcript Fate
Source: Mol Cell. 2017 Feb 16;65(4):685–698.e8. doi: 10.1016/j.molcel.2017.01.006 (PMC5316414; doi:10.1016/j.molcel.2017.01.006)
Supplement: Table S2. Factors Subject to TEF-Seq, Related to Figures 1, 2, and 3 [file mmc3.xlsx]

## Sheet: Sheet1
Factor	Function	Association with Rpb1 CTD in Pol2	References
Cet1	5’ triphosphatase involved in 7-methylguanylate 5’ RNA cap formation in complex with Ceg1, the guanylyl transferase.	No CTD interaction domain (CID) – interacts with Ceg1 which binds to Ser5ph. This complex also binds Pol2 across the RNA exit channel. Capping is completed by the methyltransferase Abd1, which associates downstream of Cet1 and Ceg1, approximately 120nt downstream of the TSS.	(Cho et al., 1998; Lidschreiber et al., 2013; Martinez-Rucobo et al., 2015; Pei et al., 2001)
Paf1	Subunit of Paf1 complex (Paf1C) with Cdc73, Rtf1, Leo1 and Ctr9. Paf1C has multiple roles in transcription elongation and termination.	No CID – interacts with Pol2 via Ctr9, Cdc73 and Rtf1. Paf1C subunits interact with Pol2 in which Rpb1 CTD is phosphorylated at both Ser2 and Ser5 within the same or neighboring repeats. Paf1C subunits also interact with Spt5 C-terminal repeat (CTR) domain phosphorylated at Ser1. Leo1 interacts with RNA contributing to Paf1C association with genes.	(Dermody and Buratowski, 2010; Jaehning, 2010; Kim and Roeder, 2011; Kim et al., 2004; Mayer et al., 2010; Qiu et al., 2012; Shi et al., 1996; Squazzo et al., 2002)
Set2	H3K36 methyl transferase	Binds preferentially to multiple CTD repeats phosphorylated at both Ser2 and Ser5 via Set2-Rpb1 interaction (SRI) domain	(Vojnic et al., 2006; Xiao et al., 2003)
Spt6	Multifunctional histone chaperone	Tandem SH2 domains that interact with Tyr1ph, Ser2ph, and/or Ser5ph	(Liu et al., 2011; Mayer et al., 2012; Mayer et al., 2010; Sun et al., 2010; Youdell et al., 2008)
Spt16	Histone chaperone, component of FACT complex	No CID - Interacts with Ceg1, Rpb1, Rpb2, Rpb3, Rpb5 and Paf1	(Krogan et al., 2002; Malone et al., 1991; Mayer et al., 2010; Winkler et al., 2011)
Pcf11	Cleavage factor IA subunit	CID. Binds to CTD with Ser2ph, Pro6 in trans and Tyr1 not phosphorylated	(Lunde et al., 2010; Mayer et al., 2012; Meinhart and Cramer, 2004; Noble et al., 2005)
		Binds preferentially to peptides of multiple CTD repeats phosphorylated at Ser2 alone than at both Ser2 and Ser5 or Ser5 alone.
Ssu72	Ser5 and Ser7 phosphatase; interacts with TFIIB and cleavage and polyadenylation factor; Initiation to elongation transition and transcription termination.	Non-consensus CID.	(Dichtl et al., 2002; Hausmann et al., 2005; Kim et al., 2010; Krishnamurthy et al., 2004; Rosado-Lugo and Hampsey, 2014; Werner-Allen et al., 2011; Zhang et al., 2012)
		Specifically dephosphorylates Ser5ph when proline 6 in cis. 12% of CTDs have Pro6 in cis, limiting activity of Ssu72.
