# Supplementary material for: Paf1 Has Distinct Roles in Transcription Elongation and Differential Transcript Fate
Source: Mol Cell. 2017 Feb 16;65(4):685–698.e8. doi: 10.1016/j.molcel.2017.01.006 (PMC5316414; doi:10.1016/j.molcel.2017.01.006)
Supplement: Table S3. Genes Showing Enrichment or Depletion for Paf1 in Yeast Cultured in Glucose or after 5, 15, and 60 Min in Galactose, Related to Figures 4, 5, and 6 — Data are shown as log2 FoldChange (log2 relative Paf1 to Rpb3 occupancy ratio). Padj is p value adjusted for multiple testing using the Benjamini-Hochberg method. [file mmc4.xlsx]

## Sheet: GLU
	baseMean	log2FoldChange	lfcSE	stat	pvalue	padj		padj = p value adjusted for multiple testing (Benjamini-Hochberg method)
YAL064W-B	12.226	-0.248477	0.510723	-0.486519	0.626599	#N/A		log2FoldChange = log2 relative Paf1 to Rpb3 occupancy ratio
YAL062W	44.9657	0.0645226	0.441505	0.146142	0.883809	0.966024
YAL059W	141.931	0.44378	0.34186	1.29813	0.194242	0.474902
YAL058W	197.05	0.441263	0.307078	1.43697	0.150725	0.427974
YAL056W	238.533	0.251506	0.327891	0.767041	0.443057	0.716109
YAL053W	421.747	0.702032	0.287143	2.44489	0.0144898	0.107828
YAL051W	122.784	0.0508157	0.371942	0.136623	0.891329	0.967729
YAL047W-A	3.12038	-0.288799	0.432668	-0.667485	0.504462	#N/A
YAL042W	383.122	0.468257	0.293165	1.59724	0.110211	0.36032
YAL041W	267.11	0.415224	0.313958	1.32255	0.185986	0.466793
YAL038W	4154.9	0.229885	0.41852	0.54928	0.582813	0.809413
YAL037W	28.8458	-1.57083	0.489949	-3.2061	0.00134547	0.0243961
YAL035W	1085.76	1.132	0.285563	3.96411	7.36711e-05	0.00320624
YAL034W-A	27.6179	0.314649	0.493635	0.637413	0.523856	0.774509
YAL028W	22.8631	-0.306742	0.49293	-0.622282	0.533756	0.780129
YAL027W	60.3857	0.657269	0.398904	1.64769	0.0994168	0.338852
YAL019W	309.864	0.304039	0.311337	0.97656	0.328787	0.626362
YAL016W	321.885	0.850759	0.361695	2.35214	0.0186656	0.126756
YAL013W	157.381	1.82672	0.32805	5.5684	2.57094e-08	4.5917e-06
YAL012W	242.048	-0.0455378	0.483173	-0.0942473	0.924913	0.978363
YAL011W	140.83	0.72146	0.333903	2.16069	0.0307192	0.169859
YAL009W	57.8883	0.20323	0.406143	0.500391	0.6168	0.831714
YAL008W	23.2378	0.101902	0.483829	0.210616	0.833187	0.942416
YAL002W	138.479	-0.626061	0.349767	-1.78994	0.0734643	0.283989
YAR002W	115.897	-0.355033	0.361554	-0.981966	0.326117	0.624338
YAR003W	149.688	-0.466481	0.363119	-1.28465	0.198914	0.481907
YAR008W	21.9571	-0.281762	0.504401	-0.558607	0.57643	0.804803
YAR015W	662.672	1.12429	0.291083	3.86244	0.00011226	0.00450553
YAR027W	83.8151	0.729142	0.376454	1.93687	0.0527611	0.232581
YAR028W	143.534	0.419109	0.345166	1.21423	0.224662	0.514418
YAR033W	0.874452	0.0711728	0.2694	0.26419	0.791634	#N/A
YAR042W	313.144	0.724073	0.327837	2.20864	0.0272	0.158238
YAR053W	0.720322	0.0969481	0.222466	0.435787	0.662991	#N/A
YBL102W	124.111	-0.420448	0.383736	-1.09567	0.273224	0.570067
YBL099W	360.173	0.461449	0.332271	1.38877	0.164902	0.443994
YBL092W	757.535	0.59704	0.257526	2.31837	0.0204295	0.134391
YBL089W	165.388	-1.25913	0.327796	-3.84121	0.000122432	0.00475004
YBL085W	201.902	0.493225	0.317136	1.55525	0.119887	0.375496
YBL081W	167.578	0.364475	0.39542	0.921743	0.356663	0.650996
YBL079W	439.861	-0.337728	0.399304	-0.845791	0.397669	0.68063
YBL071W-A	63.8732	-0.35287	0.423696	-0.832836	0.404937	0.688168
YBL068W-A	32.8767	-0.111787	0.502077	-0.222648	0.823809	0.938777
YBL068W	112.501	0.123504	0.406132	0.304097	0.761054	0.911366
YBL063W	104.311	-0.585361	0.442856	-1.32179	0.186239	0.466793
YBL060W	97.1124	0.163025	0.3704	0.440133	0.659841	0.856761
YBL058W	335.263	0.362202	0.320738	1.12928	0.258782	0.557184
YBL056W	366.568	-0.243522	0.292417	-0.83279	0.404963	0.688168
YBL054W	219.115	-0.0965317	0.30282	-0.318776	0.749896	0.908079
YBL050W	85.2658	-0.614671	0.384044	-1.60052	0.109483	0.359442
YBL046W	90.1579	0.274218	0.40927	0.670016	0.502847	0.760858
YBL043W	17.4514	0.99879	0.507425	1.96835	0.0490277	#N/A
YBL041W	185.774	0.513298	0.36322	1.41319	0.157601	0.436396
YBL038W	145.255	0.717703	0.347377	2.06607	0.0388223	0.196821
YBL037W	119.842	-1.59142	0.355584	-4.47553	7.62225e-06	0.000591884
YBL032W	229.983	-0.0529526	0.322217	-0.164338	0.869465	0.960309
YBL031W	38.8735	0.11373	0.490299	0.231961	0.816569	0.934268
YBL027W	783.959	0.232354	0.330915	0.702156	0.482582	0.74205
YBL025W	114.287	0.547971	0.395691	1.38484	0.1661	0.444427
YBL024W	393.529	0.487341	0.331244	1.47124	0.141225	0.411801
YBL020W	130.605	-1.29674	0.406009	-3.19387	0.0014038	0.0249472
YBL019W	48.8275	-0.123177	0.431262	-0.28562	0.775169	0.916856
YBL016W	566.04	-0.193884	0.353865	-0.547904	0.583758	0.810254
YBL015W	107.432	0.702246	0.377184	1.86181	0.0626294	0.256551
YBL009W	167.578	-0.222102	0.320261	-0.693502	0.487995	0.746257
YBL008W	155.681	0.238928	0.321749	0.742592	0.457729	0.72564
YBR003W	79.8085	-0.426922	0.460284	-0.927519	0.353657	0.648493
YBR005W	125.72	1.11726	0.381533	2.92835	0.00340769	0.0453412
YBR006W	57.588	-1.1143	0.452456	-2.46278	0.0137865	0.105001
YBR021W	83.7632	-0.183195	0.418837	-0.437389	0.661829	0.858295
YBR022W	12.7076	-1.39062	0.505431	-2.75135	0.00593496	#N/A
YBR024W	33.0042	0.214069	0.465805	0.459568	0.645826	0.849997
YBR030W	124.721	0.00500152	0.351646	0.0142232	0.988652	0.997048
YBR031W	75.6268	0.698947	0.424915	1.64491	0.0999888	0.340477
YBR038W	148.052	-0.608631	0.446407	-1.3634	0.172757	0.453372
YBR039W	117.357	-0.449725	0.370734	-1.21307	0.225104	0.5151
YBR041W	161.444	-1.15807	0.401102	-2.88722	0.00388664	0.0485423
YBR048W	453.393	0.236379	0.272173	0.868491	0.385126	0.670376
YBR054W	26.8415	2.05556	0.496967	4.13621	3.53097e-05	0.0018548
YBR056W	74.3064	0.26511	0.397234	0.66739	0.504523	0.760967
YBR071W	149.748	1.13153	0.331604	3.41229	0.00064419	0.0148455
YBR073W	234.262	0.0207719	0.300702	0.069078	0.944928	0.985751
YBR074W	266.489	-0.397924	0.297151	-1.33913	0.180529	0.462257
YBR078W	1840.67	-0.40665	0.243011	-1.67338	0.0942532	0.327502
YBR083W	267.411	-0.329519	0.384425	-0.857173	0.391349	0.676167
YBR084W	586.862	0.258561	0.319056	0.810395	0.417713	0.698853
YBR085W	86.2369	-0.037666	0.396066	-0.0951003	0.924235	0.978363
YBR087W	96.9143	-0.235033	0.375475	-0.62596	0.531341	0.778552
YBR094W	114.544	-0.888014	0.458692	-1.93597	0.0528711	0.232581
YBR096W	54.557	0.0123807	0.471606	0.0262523	0.979056	0.996567
YBR097W	149.092	-0.230926	0.412974	-0.559179	0.57604	0.804803
YBR098W	36.4106	-0.869009	0.462325	-1.87965	0.0601557	0.251294
YBR103W	57.4186	-0.0222342	0.451921	-0.0491993	0.96076	0.990905
YBR104W	251.201	0.392436	0.373529	1.05062	0.293434	0.592174
YBR106W	230.436	0.61717	0.340123	1.81455	0.069593	0.274985
YBR114W	101.294	0.69994	0.391416	1.78823	0.0737395	0.283989
YBR118W	40.9238	-0.241873	0.490573	-0.493043	0.621982	0.834564
YBR119W	25.0014	-0.252829	0.505689	-0.49997	0.617096	0.831799
YBR131W	73.4232	-0.518607	0.423748	-1.22386	0.221006	0.50964
YBR137W	16.3001	-0.893758	0.507964	-1.75949	0.0784941	#N/A
YBR142W	354.89	0.5882	0.294237	1.99907	0.0456004	0.213937
YBR145W	128.773	-0.45162	0.362171	-1.24698	0.212405	0.49948
YBR146W	128.781	-0.198675	0.339041	-0.58599	0.557883	0.795148
YBR147W	4.30638	-0.490868	0.459378	-1.06855	0.285273	#N/A
YBR151W	111.459	0.142139	0.346747	0.409921	0.681864	0.869796
YBR155W	134.605	0.486522	0.369868	1.31539	0.188378	0.470184
YBR159W	147.246	-0.215184	0.400101	-0.537824	0.590699	0.811551
YBR160W	224.555	1.23292	0.349584	3.52681	0.000420597	0.0108069
YBR161W	104.152	-0.352601	0.369621	-0.953953	0.340108	0.63456
YBR163W	81.3517	-1.03361	0.389939	-2.65069	0.00803279	0.076726
YBR165W	108.405	-0.414065	0.350949	-1.17985	0.238062	0.531473
YBR168W	47.5845	-0.611961	0.456441	-1.34072	0.18001	0.46159
YBR171W	59.5621	0.0230194	0.414564	0.0555268	0.955719	0.990899
YBR175W	129.167	-0.238209	0.342956	-0.694576	0.487321	0.746125
YBR176W	41.2628	0.115863	0.449022	0.258034	0.796381	0.926303
YBR189W	1001.1	0.0751399	0.310865	0.241713	0.809003	0.933363
YBR192W	154.846	0.323305	0.337978	0.956586	0.338776	0.633897
YBR199W	269.626	0.527576	0.309874	1.70255	0.0886524	0.314465
YBR200W	174.143	0.411951	0.321008	1.2833	0.199386	0.481934
YBR201W	49.8162	0.46663	0.420874	1.10872	0.267552	0.564897
YBR202W	292.054	0.400839	0.283726	1.41277	0.157725	0.4364
YBR203W	76.4811	-0.740476	0.429606	-1.72362	0.0847774	0.304959
YBR207W	368.792	0.792907	0.291403	2.721	0.00650847	0.0668054
YBR217W	52.6537	-0.0522745	0.433266	-0.120652	0.903967	0.974048
YBR225W	62.0657	-0.97911	0.423609	-2.31136	0.0208132	0.135315
YBR228W	41.2643	-0.236481	0.447789	-0.528107	0.597425	0.817625
YBR235W	180.034	-0.716289	0.31479	-2.27545	0.0228788	0.143116
YBR237W	133.404	0.153637	0.362437	0.423899	0.671639	0.863952
YBR242W	88.1036	0.602324	0.381073	1.5806	0.113969	0.366481
YBR244W	30.2257	-0.0793679	0.469869	-0.168915	0.865864	0.959792
YBR246W	125.044	-0.0998504	0.371831	-0.268537	0.788286	0.924924
YBR251W	156.031	0.742746	0.320632	2.3165	0.0205307	0.134808
YBR255W	83.4877	0.355306	0.377912	0.940182	0.347124	0.642615
YBR257W	46.5354	-0.0509985	0.471571	-0.108146	0.91388	0.974191
YBR259W	80.3534	-0.30905	0.382308	-0.808382	0.418871	0.698853
YBR263W	345.605	0.244143	0.364858	0.669145	0.503403	0.760963
YBR265W	199.741	-0.541992	0.435879	-1.24345	0.213704	0.500886
YBR267W	272.963	0.654445	0.30104	2.17395	0.0297093	0.166335
YBR271W	114.916	-0.171765	0.36071	-0.476187	0.633941	0.843238
YBR274W	152.203	-0.245526	0.343138	-0.71553	0.474282	0.737542
YBR278W	49.5852	0.479528	0.451331	1.06247	0.28802	0.58789
YBR279W	121.124	0.133753	0.361163	0.37034	0.711129	0.885071
YBR286W	392.567	-0.42007	0.383371	-1.09573	0.273197	0.570067
YBR287W	406.704	1.25219	0.27858	4.4949	6.96012e-06	0.000552479
YBR289W	130.304	0.0936521	0.354603	0.264104	0.7917	0.925983
YBR290W	50.2639	-0.200508	0.453405	-0.442228	0.658324	0.856349
YBR293W	226.824	-0.360833	0.302332	-1.1935	0.232675	0.524323
YBR295W	175.484	0.0494998	0.3473	0.142528	0.886663	0.966146
YBR299W	1.63848	0.075569	0.33957	0.222543	0.823891	#N/A
YBR301W	0.125391	-0.061217	0.174336	-0.351144	0.72548	#N/A
YCL063W	55.755	-0.00791814	0.417152	-0.0189814	0.984856	0.997048
YCL057W	166.948	-0.238637	0.317148	-0.752446	0.451783	0.721285
YCL055W	106.771	-0.222298	0.392173	-0.566837	0.570825	0.801173
YCL054W	638.584	0.379977	0.33696	1.12766	0.259463	0.557855
YCL051W	83.9659	0.098909	0.402352	0.245827	0.805816	0.931815
YCL039W	63.1071	-0.619515	0.403764	-1.53435	0.124944	0.38474
YCL036W	697.176	1.0326	0.33065	3.12295	0.00179049	0.029473
YCL034W	242.171	0.825734	0.299529	2.75677	0.00583753	0.0622438
YCL032W	54.3055	0.996522	0.441266	2.25832	0.0239256	0.146819
YCL028W	156.253	0.686957	0.324925	2.1142	0.034498	0.183921
YCL027W	60.7742	-0.170415	0.485944	-0.350689	0.725822	0.89432
YCL024W	117.027	-0.202601	0.370433	-0.546931	0.584426	0.810254
YCL005W	88.2126	-1.0603	0.420343	-2.52246	0.0116539	0.0959163
YCL004W	59.7526	-0.0101195	0.440791	-0.0229576	0.981684	0.996753
YCR008W	305.139	0.0234199	0.283678	0.0825579	0.934203	0.981569
YCR012W	4560.35	0.0168305	0.31774	0.0529693	0.957756	0.990905
YCR016W	106.752	0.498142	0.376966	1.32145	0.186351	0.466793
YCR019W	42.3556	0.37323	0.490797	0.760457	0.446981	0.716656
YCR020W-B	29.5778	-0.5385	0.5064	-1.06339	0.287606	0.58789
YCR034W	491.261	-0.123931	0.277175	-0.447122	0.654787	0.855799
YCR036W	103.893	0.106336	0.442091	0.24053	0.809919	0.933363
YCR045W-A	196.934	0.300525	0.378136	0.794754	0.426757	0.704751
YCR048W	303.522	0.508402	0.297817	1.7071	0.0878036	0.312316
YCR051W	191.483	0.579756	0.36151	1.60371	0.108779	0.358118
YCR052W	275.12	1.06641	0.299435	3.56141	0.000368865	0.0104726
YCR053W	516.002	0.313102	0.308085	1.01628	0.309494	0.605785
YCR066W	58.6915	0.0616914	0.412937	0.149397	0.881241	0.965284
YCR068W	108.538	-0.130496	0.362735	-0.359756	0.71903	0.890516
YCR069W	67.3112	-0.264592	0.398453	-0.664047	0.50666	0.762338
YCR073W-A	90.8242	0.424175	0.417301	1.01647	0.309405	0.605785
YCR079W	134.894	-0.410887	0.393296	-1.04473	0.29615	0.595299
YCR095W-A	56.1883	-0.507259	0.41426	-1.22449	0.220766	0.509477
YDL248W	17.5552	0.404687	0.509878	0.793694	0.427374	#N/A
YDL241W	34.7212	0.945764	0.45142	2.09509	0.0361634	0.189685
YDL240W	157.387	-1.24811	0.335362	-3.72167	0.000197908	0.00660681
YDL237W	65.6561	-0.878487	0.417135	-2.106	0.0352041	0.186393
YDL236W	290.26	0.615413	0.296237	2.07744	0.0377614	0.194918
YDL233W	91.362	0.885543	0.395538	2.23883	0.0251669	0.150882
YDL230W	83.8662	0.884663	0.386742	2.28747	0.0221681	0.141149
YDL229W	316.357	-0.019548	0.499059	-0.0391698	0.968755	0.992321
YDL225W	92.9663	-0.520294	0.366688	-1.4189	0.155928	0.43547
YDL218W	42.1903	-0.0166293	0.44115	-0.0376953	0.969931	0.992321
YDL212W	103.2	-0.503139	0.357536	-1.40724	0.159356	0.437524
YDL207W	152.532	0.341958	0.327107	1.0454	0.295838	0.595008
YDL204W	107.38	-0.46238	0.354593	-1.30397	0.192243	0.474556
YDL202W	100.456	0.340365	0.371223	0.916875	0.359208	0.651978
YDL201W	126.815	0.481795	0.35309	1.36451	0.172407	0.453372
YDL195W	686.511	0.0408241	0.27014	0.151122	0.87988	0.964385
YDL193W	104.966	0.277337	0.370219	0.749115	0.453788	0.722254
YDL191W	215.079	-0.389349	0.404684	-0.962107	0.335996	0.631091
YDL189W	160.859	-0.473635	0.328229	-1.443	0.14902	0.424657
YDL185W	972.587	-0.202669	0.281271	-0.720548	0.471188	0.73553
YDL182W	32.7737	-0.620686	0.481783	-1.28831	0.197638	0.47992
YDL180W	78.1011	-0.187201	0.423234	-0.44231	0.658265	0.856349
YDL179W	95.309	0.674768	0.362047	1.86376	0.0623554	0.256016
YDL178W	137.784	-0.755054	0.408187	-1.84978	0.0643458	0.26178
YDL176W	73.1358	-0.743527	0.481879	-1.54297	0.122837	0.380219
YDL170W	109.13	-0.288345	0.397571	-0.725267	0.468288	0.734192
YDL168W	119.699	-0.921111	0.469713	-1.96101	0.0498781	0.224672
YDL161W	117.392	0.309868	0.350845	0.883207	0.377125	0.664901
YDL159W	94.7466	-0.0658919	0.363261	-0.18139	0.856062	0.954614
YDL150W	162.106	0.287983	0.357492	0.805563	0.420495	0.69991
YDL149W	40.356	-0.531491	0.491391	-1.0816	0.279428	0.57786
YDL147W	583.16	0.612618	0.276433	2.21615	0.0266809	0.156879
YDL146W	83.3326	0.00315339	0.399868	0.00788607	0.993708	0.997061
YDL143W	656.049	0.197028	0.277699	0.709503	0.478012	0.73884
YDL141W	135.64	-0.519435	0.399713	-1.29952	0.193765	0.474556
YDL137W	177.32	-1.69057	0.464957	-3.63597	0.000276932	0.00860176
YDL136W	89.4875	-0.814629	0.401345	-2.02975	0.0423821	0.205971
YDL133W	158.647	0.310442	0.347055	0.894504	0.371053	0.661223
YDL130W	520.371	0.449354	0.387785	1.15877	0.24655	0.542622
YDL129W	201.376	0.56012	0.304954	1.83674	0.066249	0.265925
YDL128W	311.937	-0.195499	0.303514	-0.64412	0.519498	0.770434
YDL127W	71.6821	0.101556	0.387309	0.262208	0.793161	0.926303
YDL124W	66.6447	-0.0208731	0.42683	-0.0489026	0.960997	0.990905
YDL123W	114.203	-0.27137	0.384527	-0.705724	0.48036	0.740226
YDL122W	349.27	0.0705884	0.289122	0.244148	0.807116	0.932714
YDL117W	259.965	0.2487	0.290378	0.856468	0.391739	0.676167
YDL116W	221.201	0.0558643	0.348028	0.160517	0.872474	0.961282
YDL114W-A	7.70106	-0.364806	0.46864	-0.778437	0.436312	#N/A
YDL114W	4.30362	0.11744	0.459693	0.255474	0.798357	#N/A
YDL112W	321.467	-0.715736	0.320195	-2.23531	0.0253969	0.151449
YDL108W	83.5093	0.471049	0.386001	1.22033	0.222339	0.510872
YDL107W	72.483	-0.31025	0.403933	-0.768073	0.442444	0.715765
YDL105W	62.0828	0.369196	0.408386	0.904036	0.365976	0.65791
YDL102W	170.541	-0.41751	0.385699	-1.08248	0.27904	0.57786
YDL099W	95.2261	0.934895	0.379309	2.46473	0.0137116	0.104653
YDL095W	903.542	0.17063	0.264885	0.644167	0.519467	0.770434
YDL093W	139.408	-0.522771	0.340645	-1.53465	0.124869	0.38474
YDL089W	50.5874	-0.35614	0.436236	-0.816393	0.414275	0.697231
YDL086W	64.1654	0.0460815	0.450467	0.102297	0.918521	0.974191
YDL084W	802.641	0.0184559	0.257402	0.0717007	0.94284	0.985065
YDL082W	374.939	-0.277242	0.301994	-0.918038	0.358599	0.651978
YDL075W	383.356	0.517888	0.358063	1.44636	0.148076	0.423143
YDL073W	148.403	-0.98872	0.388199	-2.54694	0.0108672	0.0922032
YDL070W	986.54	0.300642	0.272915	1.1016	0.270637	0.567653
YDL066W	140.986	-0.8318	0.439859	-1.89106	0.0586159	0.248076
YDL064W	32.124	-0.857046	0.488925	-1.75292	0.0796158	0.295929
YDL057W	16.9827	0.360341	0.503464	0.715724	0.474162	#N/A
YDL056W	162.166	0.3091	0.323579	0.955255	0.339449	0.634159
YDL051W	230.622	0.407014	0.298614	1.36301	0.172879	0.453372
YDL047W	237.026	0.884913	0.31126	2.84301	0.00446902	0.0520015
YDL046W	133.674	0.335376	0.348984	0.961005	0.33655	0.631091
YDL041W	1.99969	0.0586495	0.350645	0.167262	0.867164	#N/A
YDL031W	531.58	0.758243	0.327714	2.31373	0.0206823	0.135306
YDL030W	57.947	-0.694867	0.46439	-1.4963	0.134576	0.403276
YDL029W	259.722	0.267609	0.290818	0.920194	0.357471	0.651293
YDL026W	0.404913	-0.101857	0.195129	-0.521997	0.601673	#N/A
YDL022W	205.428	1.04104	0.3255	3.19829	0.00138245	0.0248279
YDL021W	6.33877	-0.562321	0.460096	-1.22218	0.221639	#N/A
YDL017W	50.3372	-0.21989	0.425382	-0.516924	0.605209	0.822658
YDL014W	1769.77	0.708614	0.360132	1.96765	0.0491081	0.224571
YDL013W	154.938	0.373808	0.355286	1.05213	0.292738	0.591347
YDL010W	65.0516	0.0839922	0.456906	0.183828	0.854148	0.954614
YDL007W	163.128	0.0907307	0.355169	0.255458	0.79837	0.927181
YDL006W	61.6184	-1.43529	0.434608	-3.30249	0.000958303	0.0195603
YDL004W	49.6251	-0.0604092	0.461699	-0.130841	0.895901	0.97006
YDL003W	155.385	0.428781	0.366735	1.16918	0.242329	0.536973
YDL001W	110.887	0.572454	0.361251	1.58464	0.113047	0.364775
YDR002W	438.773	0.637249	0.313556	2.03233	0.0421205	0.205539
YDR004W	134.48	-0.155806	0.335233	-0.464771	0.642096	0.848543
YDR007W	29.7367	-0.625442	0.47292	-1.32251	0.185998	0.466793
YDR009W	13.676	-0.977853	0.510731	-1.91462	0.0555414	#N/A
YDR011W	431.884	-1.17374	0.340069	-3.45148	0.000557528	0.0136403
YDR013W	27.7543	-0.843877	0.483793	-1.74429	0.0811078	0.299221
YDR014W	66.1514	-0.444963	0.396125	-1.12329	0.261314	0.560608
YDR021W	96.1509	0.357489	0.391087	0.914091	0.360669	0.652768
YDR023W	714.944	0.987105	0.268488	3.67653	0.000236427	0.00760827
YDR025W	188.313	-1.95404	0.384872	-5.07713	3.83179e-07	4.90367e-05
YDR035W	249.401	-0.165785	0.391439	-0.423527	0.671911	0.863955
YDR037W	1349.45	1.08394	0.319935	3.38798	0.000704083	0.015621
YDR041W	69.792	0.0347663	0.430237	0.0808073	0.935595	0.982059
YDR044W	134.221	0.226907	0.406981	0.557536	0.577161	0.804806
YDR047W	225.397	1.12401	0.329694	3.40924	0.000651442	0.0148881
YDR049W	131.699	0.377254	0.337348	1.11829	0.263441	0.56283
YDR055W	94.0091	0.323745	0.423959	0.763624	0.445092	0.716656
YDR057W	89.1058	0.183815	0.373034	0.492756	0.622185	0.834564
YDR061W	144.953	-0.136679	0.348517	-0.392172	0.694931	0.874775
YDR062W	417.941	-0.226243	0.339685	-0.666038	0.505387	0.761063
YDR064W	2423.2	-0.0317188	0.268205	-0.118263	0.905859	0.974191
YDR065W	91.2803	-0.170471	0.363462	-0.469021	0.639055	0.848273
YDR068W	64.3584	0.304646	0.420373	0.724704	0.468633	0.734192
YDR073W	57.3732	-0.771829	0.418231	-1.84546	0.0649704	0.262259
YDR074W	111.149	-0.364292	0.372635	-0.977611	0.328267	0.626038
YDR075W	125.681	-0.0073758	0.42525	-0.0173446	0.986162	0.997048
YDR080W	108.51	-0.86772	0.404909	-2.143	0.0321133	0.175664
YDR089W	114.339	-0.996369	0.362568	-2.74809	0.00599442	0.0635373
YDR094W	52.8962	-0.62869	0.483432	-1.30047	0.193439	0.474556
YDR096W	100.31	-0.391362	0.439441	-0.89059	0.373149	0.662959
YDR099W	261.129	-0.475238	0.350782	-1.3548	0.175482	0.455209
YDR106W	17.5174	-1.03881	0.506293	-2.05179	0.0401904	#N/A
YDR108W	112.622	0.180351	0.346271	0.520837	0.60248	0.820833
YDR110W	128.749	-0.464396	0.356803	-1.30155	0.193071	0.474556
YDR119W	664.689	-0.0121251	0.266698	-0.0454637	0.963738	0.991781
YDR121W	60.0722	-0.0602311	0.411551	-0.146352	0.883644	0.966024
YDR122W	90.9823	-0.93541	0.370388	-2.52548	0.0115539	0.0959163
YDR124W	157.704	-1.07807	0.353004	-3.054	0.00225814	0.0347676
YDR128W	216.824	-0.241116	0.307537	-0.784021	0.433028	0.707507
YDR137W	82.5431	-0.328608	0.399344	-0.82287	0.410582	0.693435
YDR138W	120.711	-1.05301	0.355754	-2.95995	0.00307684	0.0427645
YDR140W	52.0021	-0.535621	0.446658	-1.19917	0.23046	0.522918
YDR145W	177.227	0.123584	0.31809	0.388519	0.697632	0.877264
YDR147W	202.784	-0.281461	0.348349	-0.807986	0.419099	0.698853
YDR152W	113.598	0.907098	0.369459	2.4552	0.0140805	0.106333
YDR158W	646.631	-0.336852	0.386205	-0.87221	0.383094	0.670376
YDR159W	154.947	-0.530731	0.33937	-1.56387	0.117848	0.372415
YDR161W	198.237	0.813418	0.324136	2.5095	0.0120902	0.0976265
YDR165W	302.109	0.276505	0.367726	0.751932	0.452092	0.721285
YDR167W	59.7692	0.599683	0.404027	1.48427	0.137738	0.406949
YDR168W	110.384	-0.573181	0.391571	-1.4638	0.14325	0.414124
YDR172W	795.865	1.05724	0.271717	3.89096	9.98496e-05	0.00414724
YDR174W	409.722	-0.249203	0.318282	-0.782965	0.433648	0.707948
YDR176W	211.85	0.447882	0.306098	1.4632	0.143413	0.414124
YDR177W	78.8964	-0.841763	0.408917	-2.05852	0.0395402	0.197812
YDR178W	32.326	0.178139	0.484976	0.367316	0.713383	0.885365
YDR179W-A	57.8474	-0.187144	0.424624	-0.440728	0.65941	0.856761
YDR183W	18.73	-0.608365	0.50927	-1.19458	0.23225	#N/A
YDR188W	1227.2	0.683758	0.302083	2.26348	0.0236062	0.146391
YDR189W	125.251	-0.585277	0.486813	-1.20226	0.229262	0.521275
YDR191W	46.7528	0.273584	0.43362	0.63093	0.528086	0.776424
YDR195W	74.9647	-2.9696	0.444093	-6.68688	2.27979e-11	1.35724e-08
YDR197W	64.1534	-0.140111	0.398141	-0.351914	0.724903	0.893805
YDR204W	92.3624	0.0462287	0.385048	0.12006	0.904436	0.974191
YDR205W	133.057	0.0986964	0.382213	0.258223	0.796234	0.926303
YDR206W	259.653	-0.297441	0.299203	-0.994113	0.320168	0.618524
YDR208W	295.818	0.215681	0.308501	0.699124	0.484475	0.743925
YDR211W	359.269	-0.335262	0.276554	-1.21228	0.225404	0.515191
YDR212W	499.298	-0.215094	0.286768	-0.750062	0.453217	0.722075
YDR214W	79.4427	-0.439471	0.501105	-0.877004	0.380484	0.668186
YDR221W	174.896	-0.224705	0.321004	-0.700008	0.483922	0.743791
YDR222W	98.07	0.995651	0.373994	2.66221	0.00776284	0.0757619
YDR226W	380.05	0.766454	0.305296	2.51053	0.0120552	0.0976265
YDR227W	173.656	0.147955	0.314409	0.47058	0.637941	0.84711
YDR229W	102.181	0.670663	0.382082	1.75529	0.0792101	0.295035
YDR232W	744.507	0.402804	0.264294	1.52407	0.12749	0.388895
YDR234W	314.095	-0.0407737	0.334782	-0.121792	0.903064	0.974048
YDR235W	165.062	-0.0358042	0.331476	-0.108014	0.913984	0.974191
YDR237W	99.3537	0.742993	0.357613	2.07765	0.0377421	0.194918
YDR241W	63.8435	-1.76963	0.418489	-4.22862	2.35128e-05	0.00131231
YDR244W	83.0038	0.359058	0.417986	0.859018	0.390331	0.675841
YDR245W	311.521	0.476295	0.284721	1.67285	0.0943576	0.327547
YDR246W	46.3035	0.265835	0.444772	0.597688	0.550048	0.790711
YDR247W	90.5942	0.278365	0.391923	0.710254	0.477547	0.73876
YDR251W	151.075	-0.300472	0.433381	-0.693321	0.488108	0.746257
YDR252W	48.0014	-1.10176	0.432171	-2.54936	0.0107922	0.0917847
YDR254W	61.333	-1.42726	0.457541	-3.11942	0.00181208	0.0295008
YDR262W	107.356	-0.185095	0.349914	-0.528972	0.596825	0.817117
YDR265W	174.577	0.381728	0.352734	1.0822	0.279164	0.57786
YDR268W	56.8827	-0.815537	0.439731	-1.85463	0.0636494	0.259835
YDR275W	437.568	-0.00452018	0.272162	-0.0166084	0.986749	0.997048
YDR279W	38.4001	-0.290892	0.447158	-0.650534	0.515348	0.766689
YDR280W	223.982	0.284872	0.366953	0.776316	0.437563	0.712266
YDR287W	19.3409	-0.0943994	0.500712	-0.18853	0.850461	#N/A
YDR291W	169.306	0.060454	0.334166	0.18091	0.856438	0.954614
YDR296W	71.8512	0.149785	0.388354	0.385693	0.699724	0.879456
YDR297W	522.634	0.376465	0.299996	1.2549	0.209516	0.495295
YDR299W	409.672	1.06778	0.313824	3.40249	0.000667752	0.0150963
YDR302W	47.6557	-0.350574	0.483312	-0.725359	0.468232	0.734192
YDR307W	129.985	-0.658486	0.360172	-1.82826	0.067511	0.268593
YDR311W	274.237	0.522274	0.329027	1.58733	0.112438	0.36427
YDR312W	53.8876	0.246208	0.415036	0.593221	0.553034	0.791441
YDR316W	81.6923	0.205597	0.37569	0.547252	0.584206	0.810254
YDR317W	14.5	-0.337276	0.508261	-0.663589	0.506954	#N/A
YDR318W	50.1242	-0.131948	0.424884	-0.310551	0.756142	0.909713
YDR322W	89.205	0.441668	0.369911	1.19398	0.232484	0.524323
YDR325W	156.944	-1.90315	0.384831	-4.94541	7.59853e-07	9.35929e-05
YDR332W	90.5274	-0.446072	0.40036	-1.11418	0.265203	0.56359
YDR335W	330.21	-0.343007	0.280138	-1.22442	0.220792	0.509477
YDR336W	92.4822	0.161736	0.377746	0.42816	0.668534	0.862407
YDR337W	87.9244	0.366578	0.378517	0.968459	0.332815	0.629883
YDR347W	167.374	0.469773	0.328374	1.43061	0.152543	0.431589
YDR351W	262.475	0.123788	0.308418	0.401362	0.688153	0.872899
YDR352W	218.417	-0.302739	0.323549	-0.935683	0.349436	0.644725
YDR353W	338.158	-0.000371959	0.323471	-0.0011499	0.999083	0.999487
YDR354W	110.211	-0.27467	0.360738	-0.761411	0.446411	0.716656
YDR356W	150.567	-0.135765	0.365955	-0.370988	0.710646	0.885001
YDR358W	26.3999	-0.231858	0.502579	-0.461335	0.644558	0.849853
YDR363W	126.541	-0.0795819	0.347664	-0.228904	0.818943	0.935486
YDR367W	44.8947	-0.390283	0.441489	-0.884015	0.376688	0.664459
YDR368W	95.5823	-0.0113602	0.325276	-0.034925	0.97214	0.993273
YDR371W	42.4614	-2.43282	0.479229	-5.07653	3.84386e-07	4.90367e-05
YDR373W	74.4568	-0.561164	0.400378	-1.40159	0.161039	0.439513
YDR376W	109.681	-0.306452	0.349141	-0.877731	0.38009	0.667821
YDR377W	115.721	-0.244079	0.345086	-0.707298	0.479381	0.739588
YDR379W	88.2364	-0.311473	0.37747	-0.825159	0.409281	0.692212
YDR381W	1715.61	0.636532	0.257562	2.47137	0.0134595	0.103597
YDR385W	71.8854	-0.198562	0.502931	-0.394809	0.692984	0.874369
YDR386W	69.7085	0.252336	0.387187	0.651717	0.514584	0.766682
YDR388W	157.516	0.523184	0.327029	1.59981	0.109641	0.35963
YDR389W	149.55	-0.209147	0.454616	-0.460052	0.645479	0.849853
YDR392W	49.3718	-0.00269043	0.434929	-0.00618592	0.995064	0.997858
YDR393W	67.7049	-0.98623	0.430022	-2.29344	0.0218228	0.139697
YDR394W	156.77	0.0907603	0.349076	0.260002	0.794862	0.926303
YDR395W	586.772	0.117034	0.259175	0.451564	0.651583	0.853713
YDR398W	703.241	0.665492	0.253272	2.62758	0.00859958	0.0791694
YDR399W	550.267	-0.126908	0.277228	-0.457775	0.647114	0.850439
YDR400W	60.0059	-0.238272	0.406825	-0.585685	0.558087	0.795148
YDR405W	84.8173	1.11843	0.378416	2.95554	0.00312118	0.0431556
YDR406W	98.6445	-2.30372	0.400775	-5.74815	9.02229e-09	2.01423e-06
YDR412W	82.7014	0.786888	0.409868	1.91985	0.0548762	0.23731
YDR416W	135.501	0.0604054	0.331791	0.182058	0.855537	0.954614
YDR419W	128.786	0.227073	0.415929	0.545942	0.585106	0.810254
YDR421W	467.589	0.223344	0.442633	0.504581	0.613853	0.828992
YDR425W	52.1881	-0.468082	0.45725	-1.02369	0.305982	0.603971
YDR427W	229.403	-0.0684339	0.308978	-0.221485	0.824715	0.938777
YDR433W	108.763	0.833188	0.445276	1.87117	0.061321	0.254278
YDR434W	136.992	-0.67699	0.334954	-2.02114	0.0432649	0.208145
YDR436W	84.4705	0.430007	0.36902	1.16527	0.243911	0.538807
YDR439W	52.3515	0.00132321	0.450054	0.00294011	0.997654	0.998916
YDR440W	85.6244	0.140993	0.370527	0.380522	0.703558	0.881175
YDR444W	157.357	0.00813063	0.3895	0.0208745	0.983346	0.997023
YDR448W	135.61	0.103787	0.348105	0.298149	0.76559	0.913876
YDR450W	615.105	0.256412	0.35717	0.7179	0.472819	0.736275
YDR452W	136.037	-0.937948	0.338536	-2.7706	0.00559534	0.0607494
YDR460W	47.6921	-0.471749	0.429185	-1.09917	0.271692	0.568866
YDR463W	163.718	0.280969	0.323377	0.868858	0.384925	0.670376
YDR464W	233.055	0.284992	0.328861	0.866603	0.38616	0.670896
YDR466W	156.581	-0.256366	0.332928	-0.770033	0.44128	0.714854
YDR471W	449.408	0.34164	0.33658	1.01503	0.31009	0.60593
YDR472W	73.0035	0.696551	0.392013	1.77685	0.0755922	0.288786
YDR477W	176.089	0.213618	0.320428	0.666666	0.504986	0.760967
YDR478W	67.8523	-0.138132	0.391449	-0.352874	0.724183	0.893534
YDR483W	515.014	0.690868	0.276408	2.49945	0.0124387	0.0991764
YDR484W	70.701	-0.10163	0.391101	-0.259857	0.794974	0.926303
YDR489W	73.1466	-0.74338	0.467158	-1.59128	0.111546	0.363131
YDR492W	257.821	0.818082	0.308437	2.65235	0.0079934	0.076726
YDR494W	69.2223	0.469541	0.3926	1.19598	0.231705	0.523672
YDR499W	44.8341	-1.28805	0.487486	-2.64223	0.0082362	0.0770149
YDR501W	29.3182	-0.570246	0.480271	-1.18734	0.235093	0.527813
YDR515W	62.8457	-0.0217729	0.409315	-0.0531936	0.957578	0.990905
YDR517W	162.026	-0.471587	0.422654	-1.11577	0.264519	0.563547
YDR518W	48.1344	-0.34691	0.470413	-0.737457	0.460844	0.72774
YDR527W	201.264	0.19131	0.321445	0.595157	0.551738	0.791356
YDR528W	85.6787	-0.507035	0.383277	-1.3229	0.18587	0.466793
YDR531W	98.6079	-0.234445	0.409107	-0.573067	0.5666	0.799462
YDR538W	47.4729	0.0452251	0.438578	0.103117	0.91787	0.974191
YDR539W	36.9576	-0.601476	0.452326	-1.32974	0.183605	0.464777
YEL071W	489.455	-0.286005	0.284576	-1.00502	0.314886	0.613589
YEL070W	0.597538	0.0194962	0.241834	0.0806179	0.935746	#N/A
YEL065W	222.32	0.148143	0.469897	0.315268	0.752558	0.909147
YEL062W	77.9556	-0.131016	0.428776	-0.305558	0.759941	0.910781
YEL058W	380.72	0.128652	0.362041	0.355353	0.722325	0.892385
YEL056W	114.339	-0.0131789	0.347498	-0.0379251	0.969747	0.992321
YEL052W	203.999	0.0188026	0.30825	0.060998	0.951361	0.989304
YEL051W	170.218	-0.703435	0.365685	-1.92361	0.0544039	0.2367
YEL049W	0.125391	-0.061217	0.174336	-0.351144	0.72548	#N/A
YEL043W	184.994	-0.246364	0.410434	-0.600253	0.548338	0.790641
YEL042W	449.225	0.116943	0.294387	0.397241	0.69119	0.874203
YEL038W	45.1572	-0.17592	0.439305	-0.400451	0.688824	0.873197
YEL032W	337.974	0.213745	0.418297	0.510987	0.60936	0.825858
YEL031W	1014.45	-0.22849	0.261608	-0.873403	0.382444	0.670308
YEL030W	57.6901	-0.589526	0.434383	-1.35716	0.174731	0.454837
YEL028W	96.5311	-1.08831	0.374656	-2.90483	0.00367449	0.047044
YEL027W	459.266	-0.32906	0.31206	-1.05448	0.291665	0.590594
YEL024W	103.473	0.941784	0.350483	2.6871	0.00720752	0.0715146
YEL022W	209.742	-1.85825	0.340089	-5.46402	4.65458e-08	7.91722e-06
YEL021W	0	#N/A	#N/A	#N/A	#N/A	#N/A
YEL018W	43.5951	0.0476186	0.453423	0.10502	0.91636	0.974191
YEL017W	104.171	0.24489	0.411833	0.594634	0.552088	0.791356
YEL015W	181.178	0.435666	0.319676	1.36283	0.172935	0.453372
YEL013W	233.819	-2.14648	0.366687	-5.85372	4.80707e-09	1.22649e-06
YEL011W	35.2948	-1.47151	0.486156	-3.02684	0.00247127	0.037497
YEL008W	48.8282	-1.04899	0.432379	-2.42609	0.0152623	0.112406
YEL006W	153.078	-0.330456	0.330181	-1.00083	0.316908	0.615531
YEL004W	71.8297	-0.153445	0.41027	-0.374009	0.708397	0.884207
YER001W	230.324	-0.405233	0.46346	-0.874365	0.38192	0.669719
YER002W	133.388	0.908146	0.349636	2.5974	0.00939321	0.0839416
YER006W	835.922	1.41419	0.276407	5.11634	3.11522e-07	4.45103e-05
YER007W	49.4034	-0.0658041	0.432072	-0.152299	0.878951	0.964202
YER011W	10.7789	-0.623144	0.509905	-1.22208	0.221678	#N/A
YER012W	83.0588	0.0232077	0.384756	0.0603179	0.951902	0.98958
YER013W	137.126	0.0470828	0.32952	0.142883	0.886383	0.966146
YER014W	42.7677	-0.150561	0.364523	-0.413036	0.67958	0.869187
YER016W	76.5513	0.250237	0.38407	0.651539	0.514699	0.766682
YER019W	575.551	-0.348103	0.299055	-1.16401	0.24442	0.539264
YER020W	246.262	1.09352	0.366085	2.98706	0.00281673	0.0400995
YER021W	536.734	0.224979	0.262182	0.858103	0.390836	0.676167
YER022W	127.731	0.157608	0.357854	0.440427	0.659628	0.856761
YER023W	208.82	0.0578409	0.309186	0.187075	0.851602	0.954179
YER032W	109.239	0.153913	0.400438	0.384361	0.700711	0.880336
YER037W	16.8752	-0.178799	0.510111	-0.35051	0.725956	#N/A
YER038W-A	49.7388	-0.668952	0.437281	-1.5298	0.126067	0.386533
YER040W	120.206	0.256816	0.390931	0.656935	0.511223	0.766017
YER041W	58.2204	-0.606819	0.433495	-1.39983	0.161564	0.439532
YER046W	72.4434	-0.834864	0.463827	-1.79995	0.071869	0.280289
YER049W	515.103	0.646238	0.270592	2.38824	0.0169295	0.119274
YER051W	138.225	0.500888	0.32851	1.52473	0.127327	0.388811
YER059W	82.3	0.0658734	0.406146	0.162191	0.871155	0.960891
YER060W	89.3798	-0.144496	0.365567	-0.395265	0.692648	0.874369
YER063W	26.6821	0.0400204	0.48072	0.083251	0.933652	0.981569
YER068W	136.928	0.344557	0.333495	1.03317	0.301524	0.599614
YER069W	146.758	-1.14352	0.359731	-3.17881	0.00147881	0.02615
YER070W	586.796	-0.72838	0.272301	-2.67491	0.00747494	0.073353
YER073W	1895.75	0.635982	0.347243	1.83152	0.0670232	0.267828
YER074W	261.423	0.757851	0.348251	2.17616	0.0295429	0.166335
YER076W-A	7.48476	-0.289314	0.499468	-0.579245	0.562424	#N/A
YER087W	58.2149	0.109828	0.410501	0.267546	0.789049	0.925262
YER095W	300.238	0.407866	0.29381	1.3882	0.165077	0.444018
YER100W	36.661	-0.184567	0.450677	-0.409533	0.682149	0.869796
YER102W	202.549	-0.593029	0.379702	-1.56183	0.118329	0.373054
YER103W	53.7703	0.0475653	0.417487	0.113932	0.909291	0.974191
YER104W	26.2775	-0.167953	0.506843	-0.33137	0.740365	0.901357
YER112W	22.4419	-0.181528	0.491952	-0.368996	0.712131	0.885219
YER117W	836.613	0.193484	0.414897	0.466341	0.640971	0.848543
YER120W	208.958	-0.00619695	0.457408	-0.013548	0.989191	0.997048
YER123W	186.225	-0.252098	0.322683	-0.781257	0.434651	0.708938
YER125W	331.222	-0.93011	0.311211	-2.98868	0.00280188	0.0400995
YER127W	349.354	0.631453	0.283094	2.23054	0.0257113	0.153068
YER128W	8.20769	-0.282854	0.502846	-0.562507	0.57377	#N/A
YER129W	207.808	-0.976323	0.342672	-2.84915	0.00438363	0.0518548
YER131W	302.24	0.115361	0.386144	0.29875	0.765131	0.913876
YER133W	660.247	-0.0442053	0.326671	-0.13532	0.892359	0.968017
YER136W	163.899	-1.42797	0.35036	-4.07572	4.5872e-05	0.00230782
YER143W	86.8375	0.232168	0.373763	0.621165	0.534491	0.780129
YER148W	215.377	1.0987	0.336827	3.2619	0.00110668	0.0214132
YER154W	188.756	0.122325	0.372797	0.328127	0.742815	0.90311
YER157W	188.809	-0.158669	0.335503	-0.47293	0.636263	0.84551
YER164W	176.323	-0.618591	0.360991	-1.71359	0.0866042	0.30966
YER165W	990.805	0.294708	0.284417	1.03618	0.300117	0.59862
YER167W	177.267	-0.0890352	0.376058	-0.236759	0.812844	0.933365
YER173W	62.5219	-1.34003	0.445881	-3.00536	0.00265271	0.0388873
YER176W	233.449	-0.160716	0.296616	-0.541832	0.587934	0.810537
YER177W	661.511	0.834328	0.275712	3.02609	0.0024774	0.037497
YER178W	397.287	-0.507874	0.347515	-1.46144	0.143893	0.41484
YER182W	53.9367	0.59173	0.427239	1.38501	0.16605	0.444427
YER185W	31.3121	-0.664113	0.485727	-1.36726	0.171545	0.453224
YER187W	19.708	-0.241804	0.499844	-0.483759	0.628557	#N/A
YER188W	16.1216	-0.467944	0.504747	-0.927087	0.353882	#N/A
YFL062W	0	#N/A	#N/A	#N/A	#N/A	#N/A
YFL055W	44.5252	-1.0461	0.45859	-2.28113	0.0225409	0.142759
YFL049W	69.8547	-0.565601	0.407308	-1.38863	0.164944	0.443994
YFL047W	99.5455	-0.450766	0.380253	-1.18544	0.235845	0.528097
YFL046W	25.3015	-0.0648638	0.479072	-0.135395	0.8923	0.968017
YFL041W-A	48.1628	0.0202823	0.461701	0.0439294	0.964961	0.992182
YFL041W	240.589	0.119389	0.295381	0.404187	0.686076	0.871811
YFL037W	430.786	0.218625	0.349155	0.626153	0.531215	0.778552
YFL036W	147.718	-1.02735	0.457193	-2.24709	0.0246341	0.148637
YFL034W	104.547	-0.312293	0.358361	-0.871446	0.383511	0.670376
YFL031W	1448.14	1.10185	0.259546	4.24531	2.18291e-05	0.00127825
YFL030W	25.3367	-1.17394	0.493072	-2.38088	0.0172714	0.120968
YFL026W	2635.07	-0.283149	0.287624	-0.98444	0.324899	0.622941
YFL023W	163.573	0.463944	0.328613	1.41182	0.158002	0.43649
YFL021W	92.1305	0.0176748	0.408072	0.0433129	0.965452	0.992321
YFL009W	172.219	0.170281	0.321119	0.530274	0.595922	0.816194
YFL008W	216.9	-0.463557	0.331074	-1.40016	0.161465	0.439532
YFL005W	86.1159	-0.801001	0.466377	-1.7175	0.0858882	0.308025
YFL004W	397.669	-0.134269	0.279531	-0.480336	0.630989	0.841176
YFL001W	188.896	0.772116	0.311805	2.47628	0.0132759	0.103314
YFR001W	41.8556	-0.369799	0.439973	-0.840504	0.400626	0.683398
YFR002W	226.141	-1.20301	0.393235	-3.05927	0.00221881	0.034459
YFR004W	362.834	0.922584	0.28567	3.22954	0.00123989	0.0230447
YFR007W	67.8682	0.0606896	0.400128	0.151676	0.879443	0.964202
YFR008W	20.8499	0.798422	0.509279	1.56775	0.11694	0.371627
YFR009W-A	95.4553	-0.453007	0.38473	-1.17747	0.23901	0.532258
YFR010W	236.995	0.327507	0.336798	0.972414	0.330845	0.628939
YFR012W-A	5.74702	-0.272941	0.474791	-0.574866	0.565382	#N/A
YFR013W	110.847	0.1003	0.34855	0.287763	0.773528	0.916781
YFR020W	60.4504	0.214714	0.415413	0.516868	0.605248	0.822658
YFR021W	140.237	0.249814	0.33142	0.753769	0.450988	0.721096
YFR022W	82.2051	-2.29661	0.43842	-5.23839	1.61985e-07	2.5157e-05
YFR027W	18.2002	-0.0780128	0.503083	-0.15507	0.876766	#N/A
YFR029W	96.9876	0.110336	0.375611	0.293752	0.768948	0.915318
YFR030W	163.003	-0.513169	0.326762	-1.57047	0.116306	0.370273
YFR038W	113.188	-0.368039	0.357681	-1.02896	0.303499	0.601586
YFR040W	526.838	0.538841	0.265456	2.02987	0.0423697	0.205971
YFR042W	28.94	-0.377917	0.478464	-0.789855	0.429612	0.706058
YFR045W	35.9783	0.0465712	0.454335	0.102504	0.918357	0.974191
YFR048W	256.089	0.855536	0.31971	2.67597	0.00745122	0.0733217
YFR052W	78.427	-0.192941	0.400649	-0.481572	0.63011	0.841176
YFR055W	832.044	0.655048	0.356747	1.83617	0.0663325	0.265925
YGL256W	404.537	0.758447	0.278427	2.72404	0.00644877	0.0665752
YGL255W	92.8295	0.528092	0.41498	1.27257	0.20317	0.484899
YGL250W	11.7243	-0.0962369	0.509922	-0.188729	0.850305	#N/A
YGL248W	124.418	0.624162	0.345748	1.80525	0.0710358	0.279234
YGL247W	36.0158	-1.47586	0.464994	-3.17393	0.00150392	0.0264631
YGL245W	685.897	0.120919	0.286246	0.42243	0.672711	0.864361
YGL243W	108.818	0.489124	0.349524	1.3994	0.161693	0.439549
YGL241W	135.423	-0.912366	0.37268	-2.44812	0.0143604	0.107088
YGL234W	1488.55	0.195017	0.374695	0.52047	0.602736	0.820833
YGL233W	125.695	-1.38104	0.442978	-3.11763	0.00182314	0.0295008
YGL232W	37.5946	-1.93318	0.477557	-4.04805	5.16458e-05	0.00249295
YGL228W	231.611	0.0566173	0.299248	0.189198	0.849937	0.953211
YGL227W	51.3224	-0.573994	0.432172	-1.32816	0.184125	0.464858
YGL225W	549.07	0.205327	0.318626	0.644413	0.519308	0.770434
YGL220W	102.359	-1.06225	0.375335	-2.83015	0.00465265	0.0532669
YGL216W	203.123	0.0730682	0.306505	0.238392	0.811577	0.933365
YGL215W	679.679	-0.0897935	0.25926	-0.346346	0.729083	0.894583
YGL212W	111.75	0.368931	0.356071	1.03612	0.300148	0.59862
YGL211W	312.986	-0.292395	0.423135	-0.691021	0.489552	0.747619
YGL210W	71.0773	0.69592	0.391835	1.77605	0.0757241	0.288981
YGL209W	120.878	0.811531	0.37961	2.1378	0.0325328	0.176758
YGL208W	84.4049	0.570135	0.373426	1.52677	0.126818	0.388141
YGL207W	404.864	-0.240789	0.276331	-0.871379	0.383547	0.670376
YGL202W	196.438	-0.835261	0.332859	-2.50935	0.0120953	0.0976265
YGL198W	83.3518	0.18636	0.406386	0.458578	0.646537	0.850424
YGL197W	203.647	-1.10911	0.329397	-3.36708	0.000759683	0.016446
YGL180W	64.9989	-1.23168	0.408257	-3.01692	0.00255361	0.0380062
YGL177W	339.606	0.333398	0.284106	1.1735	0.240595	0.534456
YGL174W	11.628	-0.769375	0.51056	-1.50692	0.13183	#N/A
YGL172W	123.466	-0.258681	0.370224	-0.698715	0.48473	0.743925
YGL171W	265.65	0.880737	0.333878	2.6379	0.00834223	0.0774917
YGL169W	149.741	-0.152621	0.335954	-0.45429	0.64962	0.852068
YGL166W	108.313	0.995544	0.411423	2.41976	0.0155308	0.113681
YGL162W	251.585	0.732713	0.320856	2.28362	0.0223939	0.14208
YGL160W	74.9956	-0.100207	0.400544	-0.250176	0.802451	0.930031
YGL159W	54.1468	-0.256074	0.416372	-0.615012	0.538547	0.784214
YGL157W	41.1887	0.0446541	0.49325	0.0905305	0.927866	0.979993
YGL155W	82.6996	-0.345468	0.426447	-0.810107	0.417879	0.698853
YGL151W	151.582	-0.475472	0.453632	-1.04814	0.294572	0.594083
YGL148W	438.883	0.225705	0.344318	0.655514	0.512137	0.766017
YGL145W	77.7465	-0.733736	0.493655	-1.48633	0.137191	0.405668
YGL141W	106.383	-0.074785	0.413223	-0.18098	0.856384	0.954614
YGL139W	228.07	-0.0112016	0.304475	-0.0367899	0.970653	0.992321
YGL137W	503.288	-0.472622	0.286441	-1.64998	0.0989464	0.337893
YGL135W	28.5494	-0.189594	0.483595	-0.392052	0.69502	0.874775
YGL134W	83.8118	-0.484163	0.391573	-1.23646	0.216289	0.504666
YGL130W	83.9556	0.112492	0.463119	0.242902	0.808081	0.933363
YGL125W	144.669	-0.314373	0.419031	-0.750236	0.453112	0.722075
YGL123W	1554.44	0.734798	0.285554	2.57323	0.0100754	0.087565
YGL119W	128.456	0.167782	0.341268	0.491641	0.622973	0.835308
YGL117W	28.5472	-0.810441	0.502199	-1.61378	0.106574	0.354454
YGL116W	104.788	0.44015	0.352226	1.24962	0.211438	0.49819
YGL115W	79.5794	-1.15123	0.395213	-2.91293	0.0035806	0.0464612
YGL114W	418.224	0.470032	0.277624	1.69305	0.0904454	0.31939
YGL113W	74.7862	0.0941378	0.388411	0.242366	0.808496	0.933363
YGL111W	256.802	0.150648	0.316493	0.47599	0.634081	0.843238
YGL105W	604.403	1.11477	0.283529	3.93177	8.43211e-05	0.00358565
YGL103W	4249.07	-0.053031	0.244499	-0.216897	0.828289	0.940779
YGL101W	128.574	-0.252913	0.399743	-0.632689	0.526937	0.775853
YGL100W	189.836	0.145808	0.319846	0.455869	0.648484	0.85141
YGL099W	245.75	0.490185	0.33415	1.46696	0.142387	0.413837
YGL098W	82.4379	0.082266	0.408987	0.201146	0.840585	0.947481
YGL097W	346.919	0.250575	0.349984	0.715962	0.474015	0.737542
YGL093W	56.7251	-1.16775	0.472597	-2.47092	0.0134767	0.103597
YGL092W	552.693	0.368319	0.312297	1.17939	0.238244	0.531546
YGL090W	73.2034	-0.118571	0.393051	-0.301669	0.762904	0.912624
YGL085W	82.0202	0.052408	0.37239	0.140734	0.88808	0.966846
YGL083W	49.4043	-2.15926	0.45532	-4.74228	2.11322e-06	0.000204012
YGL082W	129.671	0.0382356	0.37929	0.100808	0.919703	0.974835
YGL079W	22.0103	-0.772744	0.504538	-1.53159	0.125624	0.385621
YGL073W	170.824	0.221052	0.329512	0.670846	0.502319	0.760858
YGL071W	159.137	0.205109	0.363758	0.56386	0.572849	0.802438
YGL068W	94.3688	-0.132516	0.402271	-0.329419	0.741839	0.902537
YGL067W	71.3973	-0.764992	0.39821	-1.92107	0.0547223	0.236931
YGL066W	108.019	-0.713939	0.359143	-1.9879	0.046823	0.21721
YGL060W	115.941	-0.261057	0.389994	-0.669386	0.503249	0.760963
YGL059W	27.9662	-1.54901	0.500932	-3.09226	0.00198641	0.0313958
YGL058W	104.689	0.441333	0.352905	1.25057	0.211092	0.497703
YGL055W	1383.68	0.865481	0.245393	3.52691	0.000420432	0.0108069
YGL053W	20.3353	0.467219	0.497261	0.939584	0.347431	0.642685
YGL050W	86.6967	0.145128	0.370083	0.392149	0.694948	0.874775
YGL047W	19.5695	0.044732	0.498508	0.0897318	0.9285	#N/A
YGL045W	78.3669	-0.57766	0.41027	-1.408	0.159131	0.437244
YGL043W	164.403	0.779965	0.342531	2.27706	0.0227825	0.143116
YGL039W	118.974	0.289217	0.386617	0.74807	0.454418	0.722254
YGL036W	129.847	-0.77948	0.353673	-2.20395	0.0275275	0.15885
YGL030W	419.012	-0.646735	0.314922	-2.05364	0.040011	0.198775
YGL022W	620.421	0.150619	0.25624	0.587802	0.556665	0.794728
YGL021W	141.81	-0.350296	0.363933	-0.962529	0.335784	0.631091
YGL019W	160.784	1.07826	0.345896	3.11729	0.00182522	0.0295008
YGL017W	185.074	0.575263	0.347168	1.65702	0.0975161	0.334609
YGL016W	202.414	-1.42488	0.374509	-3.80466	0.000142002	0.0050723
YGL012W	189.783	-1.11499	0.49188	-2.26679	0.0234029	0.145636
YGL007W	0.694191	-0.0075625	0.221369	-0.0341624	0.972748	#N/A
YGL006W	107.058	-0.356512	0.39455	-0.90359	0.366213	0.658004
YGL002W	64.6768	0.134274	0.393489	0.341239	0.732924	0.89627
YGR003W	85.1073	-1.52421	0.39505	-3.85826	0.000114198	0.00453238
YGR004W	126.079	-0.168215	0.378739	-0.444144	0.656939	0.856349
YGR013W	82.4766	-0.556493	0.433903	-1.28253	0.199657	0.481934
YGR014W	512.157	-0.156985	0.377206	-0.416178	0.67728	0.868046
YGR016W	23.5717	-0.383158	0.485503	-0.789199	0.429995	0.706181
YGR017W	112.697	0.480881	0.375081	1.28207	0.199817	0.481934
YGR019W	97.8498	-0.927505	0.38684	-2.39765	0.0165008	0.117519
YGR021W	70.2101	0.939361	0.39042	2.40603	0.016127	0.115968
YGR026W	74.7666	-1.03432	0.47456	-2.17954	0.0292919	0.165293
YGR028W	182.784	0.296989	0.322802	0.920035	0.357555	0.651293
YGR029W	20.7528	-1.10695	0.500108	-2.21343	0.026868	0.15759
YGR031W	222.159	-0.312795	0.336798	-0.928731	0.353029	0.648306
YGR034W	523.105	0.284514	0.504946	0.563455	0.573125	0.80251
YGR038W	86.9471	-0.424759	0.382036	-1.11183	0.266212	0.564337
YGR041W	142.17	0.563246	0.332603	1.69345	0.0903705	0.31939
YGR042W	47.3484	0.170689	0.43736	0.39027	0.696337	0.876124
YGR046W	128.235	0.113541	0.356766	0.318251	0.750295	0.908119
YGR048W	125.472	0.0363104	0.344773	0.105317	0.916124	0.974191
YGR049W	20.4763	0.334615	0.504673	0.663034	0.507309	0.762993
YGR054W	494.034	0.316804	0.296405	1.06882	0.285149	0.586049
YGR055W	330.175	-2.2067	0.376399	-5.86265	4.55533e-09	1.22649e-06
YGR056W	174.324	0.147182	0.372677	0.394933	0.692892	0.874369
YGR060W	263.66	0.748896	0.350644	2.13577	0.0326981	0.177235
YGR072W	133.067	1.08703	0.351456	3.09294	0.00198183	0.0313958
YGR074W	42.3089	-0.0937515	0.472625	-0.198364	0.842761	0.949102
YGR080W	63.4964	0.0362657	0.45147	0.080328	0.935976	0.98217
YGR082W	64.1318	0.508189	0.42339	1.20029	0.230028	0.522685
YGR088W	45.9664	-0.181709	0.434303	-0.418392	0.67566	0.867526
YGR089W	270.352	-0.00742725	0.298374	-0.0248924	0.980141	0.996567
YGR090W	315.722	-0.935778	0.345232	-2.71058	0.00671663	0.0683527
YGR091W	75.7083	0.0475255	0.382036	0.124401	0.900998	0.973668
YGR092W	123.716	-0.197135	0.428398	-0.460168	0.645396	0.849853
YGR093W	118.222	0.00875594	0.358892	0.0243972	0.980536	0.996567
YGR094W	1022.47	0.524772	0.297217	1.76562	0.0774599	0.29176
YGR096W	54.1437	-0.607981	0.431203	-1.40997	0.15855	0.436966
YGR097W	200.868	-0.588418	0.321862	-1.82817	0.0675241	0.268593
YGR099W	125.898	0.102962	0.341726	0.3013	0.763185	0.912654
YGR101W	174.843	0.461519	0.316783	1.45689	0.145147	0.417779
YGR103W	841.681	0.384109	0.253176	1.51716	0.129225	0.392403
YGR108W	209.782	0.0865261	0.320522	0.269954	0.787196	0.924347
YGR111W	36.4626	-0.261246	0.465633	-0.561055	0.57476	0.803539
YGR112W	65.4022	0.279224	0.394012	0.708667	0.478531	0.739322
YGR113W	198.584	0.746015	0.322838	2.31081	0.0208436	0.135315
YGR116W	394.094	-0.546686	0.313591	-1.74331	0.0812793	0.299221
YGR118W	412.735	0.446064	0.389293	1.14583	0.251865	0.548241
YGR122W	96.3103	-0.0486008	0.391904	-0.124012	0.901306	0.973668
YGR129W	40.3509	-0.0753492	0.471801	-0.159705	0.873113	0.961393
YGR131W	9.27985	0.268421	0.489587	0.54826	0.583513	#N/A
YGR137W	181.622	2.13506	0.336405	6.34671	2.19966e-10	8.02057e-08
YGR141W	99.0806	-0.540065	0.432352	-1.24913	0.211616	0.498281
YGR142W	79.6779	0.199945	0.428355	0.466775	0.640661	0.848543
YGR143W	137.902	-0.442141	0.368878	-1.19861	0.230679	0.522918
YGR145W	321.138	0.0628018	0.33789	0.185865	0.852551	0.954479
YGR149W	31.941	-0.639514	0.488008	-1.31046	0.190041	0.471734
YGR163W	85.524	-0.272355	0.390081	-0.698202	0.485051	0.743925
YGR165W	125.962	0.184615	0.341691	0.540299	0.588991	0.811367
YGR166W	79.3516	-0.266101	0.376351	-0.707057	0.479531	0.739588
YGR170W	122.414	-0.483078	0.395196	-1.22237	0.221566	0.509945
YGR173W	300.37	0.30109	0.295082	1.02036	0.307558	0.603971
YGR174W-A	10.1433	0.0904287	0.509818	0.177374	0.859214	#N/A
YGR186W	162.717	-0.00652436	0.360995	-0.0180732	0.98558	0.997048
YGR191W	622.625	0.525833	0.321739	1.63435	0.102186	0.344978
YGR195W	147.671	0.657826	0.358533	1.83477	0.0665394	0.266456
YGR198W	304.211	0.0899996	0.281823	0.319348	0.749463	0.908079
YGR199W	185.146	-0.378964	0.400186	-0.946969	0.343655	0.638344
YGR204W	1015.59	0.467459	0.355894	1.31348	0.189021	0.470184
YGR205W	20.0739	-0.341897	0.499648	-0.684277	0.4938	0.7523
YGR208W	335.735	0.750985	0.285975	2.62605	0.00863817	0.0793201
YGR211W	525.687	1.21312	0.267592	4.53349	5.80183e-06	0.000481956
YGR212W	79.8808	0.144345	0.382641	0.377233	0.706	0.882995
YGR214W	347.691	-0.316651	0.302194	-1.04784	0.294713	0.594083
YGR218W	325.889	-0.97344	0.291992	-3.33379	0.000856721	0.0180012
YGR222W	56.1483	-0.954638	0.422863	-2.25756	0.0239731	0.146819
YGR227W	127.916	-0.0119998	0.441391	-0.0271864	0.978311	0.996567
YGR232W	42.1596	-0.617078	0.465104	-1.32675	0.18459	0.465027
YGR234W	1012.1	0.911661	0.300466	3.03416	0.0024121	0.0369786
YGR247W	41.3994	-0.188187	0.44016	-0.427543	0.668984	0.862675
YGR249W	46.1205	0.577116	0.443274	1.30194	0.192937	0.474556
YGR251W	112.555	0.566993	0.365339	1.55196	0.120671	0.377111
YGR252W	136.814	0.51805	0.347261	1.49181	0.135748	0.404413
YGR254W	308.747	1.29067	0.280604	4.59961	4.2329e-06	0.000368779
YGR260W	469.436	-0.0571874	0.279582	-0.204546	0.837927	0.944784
YGR270W	191.355	-0.976476	0.375771	-2.59859	0.00936062	0.0839416
YGR278W	142.394	0.107728	0.346733	0.310695	0.756033	0.909713
YGR288W	46.4186	-1.05964	0.483995	-2.18936	0.0285707	0.162896
YGR292W	0.125391	-0.061217	0.174336	-0.351144	0.72548	#N/A
YHL048W	30.2027	0.215356	0.482604	0.446239	0.655425	0.856007
YHL039W	313.4	0.331837	0.290243	1.14331	0.25291	0.548894
YHL036W	203.539	-0.350095	0.412875	-0.847946	0.396468	0.679101
YHL028W	236.799	0.70022	0.39935	1.7534	0.0795332	0.295929
YHL027W	295.84	0.239355	0.296472	0.807344	0.419468	0.698853
YHL025W	314.57	0.437695	0.292231	1.49777	0.134193	0.402806
YHL004W	215.177	0.567525	0.386058	1.47005	0.141548	0.412406
YHL002W	152.136	0.451517	0.331314	1.36281	0.172943	0.453372
YHL001W	544.768	0.552524	0.268976	2.05417	0.0399591	0.198775
YHR001W	149.527	0.595228	0.422184	1.40988	0.158576	0.436966
YHR002W	61.8083	0.227858	0.451375	0.504809	0.613693	0.828992
YHR006W	87.4205	-0.309033	0.419817	-0.736112	0.461662	0.72774
YHR010W	740.815	0.450123	0.318199	1.41459	0.157187	0.436331
YHR011W	36.2827	-0.0191603	0.450344	-0.0425459	0.966064	0.992321
YHR012W	82.5224	-0.559693	0.426071	-1.31361	0.188976	0.470184
YHR017W	84.4474	0.0810931	0.385032	0.210614	0.833189	0.942416
YHR020W	978.008	-0.161983	0.272156	-0.595183	0.551721	0.791356
YHR025W	327.958	-0.118042	0.303934	-0.388381	0.697734	0.877264
YHR026W	550.454	0.354551	0.266621	1.32979	0.183587	0.464777
YHR038W	19.3983	0.31622	0.497134	0.636086	0.524721	#N/A
YHR040W	114.127	1.38832	0.366095	3.79224	0.000149297	0.00528008
YHR042W	636.875	0.196053	0.275506	0.711609	0.476707	0.738593
YHR045W	200.328	0.310182	0.307898	1.00742	0.313734	0.611714
YHR052W	380.85	0.616093	0.317869	1.9382	0.0525992	0.232243
YHR056W-A	5.67853	-0.861168	0.468159	-1.83948	0.0658451	#N/A
YHR066W	169.733	0.554477	0.374359	1.48114	0.13857	0.407431
YHR072W	280.032	-0.0925033	0.285795	-0.32367	0.746188	0.905976
YHR073W-A	208.425	-0.254243	0.305615	-0.831907	0.405462	0.68836
YHR074W	209.835	-0.867481	0.351112	-2.47067	0.0134861	0.103597
YHR076W	91.4687	0.255915	0.39851	0.64218	0.520756	0.771523
YHR078W	110.341	-1.15584	0.437444	-2.64226	0.00823551	0.0770149
YHR083W	133.418	0.109672	0.356212	0.307885	0.75817	0.910561
YHR084W	161.774	-0.60593	0.374596	-1.61756	0.105758	0.352863
YHR085W	166.886	0.707091	0.357798	1.97623	0.0481289	0.221166
YHR086W	176.743	0.650741	0.346715	1.87687	0.0605353	0.251725
YHR088W	145.306	1.04565	0.358101	2.91999	0.00350048	0.0458011
YHR102W	228.844	0.228828	0.303202	0.754705	0.450426	0.72052
YHR104W	56.1573	0.124327	0.467376	0.266011	0.790231	0.92578
YHR108W	158.285	-0.360807	0.3362	-1.07319	0.283186	0.583694
YHR109W	55.1525	-0.28927	0.425469	-0.679885	0.496577	0.755165
YHR113W	119.159	-0.106925	0.383524	-0.278796	0.780402	0.92078
YHR119W	154.7	-0.871918	0.484295	-1.80039	0.0717996	0.280289
YHR120W	152.945	-0.815425	0.341198	-2.38989	0.0168536	0.118975
YHR121W	26.3271	-0.509559	0.480021	-1.06153	0.288447	0.588089
YHR122W	46.0299	0.0831468	0.456524	0.18213	0.85548	0.954614
YHR123W	94.087	-0.467484	0.36574	-1.27819	0.201184	0.482626
YHR127W	33.1938	-0.335695	0.46941	-0.715142	0.474521	0.737594
YHR128W	377.355	0.179193	0.3121	0.574151	0.565865	0.799462
YHR142W	120.2	-1.26531	0.353466	-3.57973	0.000343949	0.0102012
YHR143W	418.602	0.116493	0.283836	0.410422	0.681496	0.869796
YHR146W	290.568	0.815469	0.28565	2.85478	0.00430665	0.0517958
YHR148W	154.086	0.519138	0.336134	1.54444	0.122482	0.380108
YHR150W	120.475	0.19848	0.339241	0.58507	0.558501	0.795148
YHR154W	152.936	-0.602462	0.334545	-1.80084	0.0717285	0.280289
YHR159W	48.2577	-0.327922	0.492027	-0.666472	0.50511	0.760967
YHR163W	202.49	0.246394	0.309626	0.795778	0.426161	0.704092
YHR169W	535.101	0.212385	0.304648	0.697149	0.48571	0.744296
YHR170W	821.951	0.594572	0.261301	2.27543	0.0228801	0.143116
YHR171W	41.2094	-0.334272	0.505492	-0.661281	0.508432	0.763784
YHR172W	119.538	-0.732159	0.351435	-2.08334	0.0372199	0.193241
YHR176W	42.2728	-0.506336	0.458728	-1.10378	0.269688	0.567013
YHR178W	108.062	0.257445	0.36221	0.710762	0.477232	0.738593
YHR179W	670.78	0.900548	0.270272	3.332	0.000862246	0.0180114
YHR181W	64.7437	-0.260644	0.419237	-0.62171	0.534132	0.780129
YHR182W	61.9535	0.0787174	0.40983	0.192073	0.847685	0.951985
YHR183W	1361.16	0.768906	0.25777	2.98292	0.00285517	0.0404708
YHR187W	55.3774	0.613544	0.409314	1.49896	0.133885	0.402217
YHR192W	46.3214	-0.28085	0.470321	-0.597146	0.55041	0.790711
YHR197W	314.697	-0.0114885	0.302246	-0.0380103	0.969679	0.992321
YHR200W	262.061	0.273246	0.323396	0.844929	0.39815	0.681127
YHR202W	26.0188	-0.592696	0.482732	-1.2278	0.219524	0.508521
YHR204W	253.684	-0.10648	0.315711	-0.337271	0.735913	0.899001
YHR205W	208.992	-0.302477	0.356253	-0.849051	0.395853	0.679101
YHR206W	362.791	0.152548	0.280915	0.54304	0.587102	0.810287
YHR208W	1428.04	0.840031	0.288905	2.90764	0.0036417	0.0467919
YHR209W	6.17023	-0.334343	0.480724	-0.695498	0.486743	#N/A
YHR214W-A	0.838564	-0.193029	0.259847	-0.742857	0.457568	#N/A
YIL162W	79.8535	-0.276709	0.414403	-0.667729	0.504307	0.760967
YIL159W	114.11	-0.904066	0.355347	-2.54418	0.0109535	0.0926116
YIL158W	77.6631	0.701245	0.393835	1.78055	0.0749854	0.287699
YIL156W	141.467	0.0520129	0.329747	0.157736	0.874665	0.962212
YIL153W	128.834	-0.171415	0.336684	-0.509127	0.610663	0.826873
YIL152W	4.66357	-0.399532	0.462709	-0.863462	0.387884	#N/A
YIL148W	529.735	-0.180658	0.280535	-0.643978	0.51959	0.770434
YIL144W	145.761	0.137714	0.371448	0.370748	0.710825	0.885001
YIL142W	954.274	0.790096	0.312553	2.52788	0.0114755	0.0955486
YIL140W	96.6141	-0.279903	0.428305	-0.653513	0.513426	0.766017
YIL136W	74.8115	0.245599	0.383097	0.641088	0.521465	0.772253
YIL134W	104.892	-0.515271	0.4084	-1.26168	0.207063	0.491121
YIL128W	147.855	-0.969579	0.332702	-2.91426	0.00356533	0.0464612
YIL126W	367.015	-0.203089	0.392041	-0.518029	0.604438	0.822658
YIL124W	180.709	0.448688	0.37112	1.20901	0.226658	0.516654
YIL123W	657.83	0.60818	0.257578	2.36115	0.0182184	0.125146
YIL122W	39.8309	0.280182	0.462765	0.605453	0.544878	0.789294
YIL121W	273.986	-0.954115	0.366956	-2.60008	0.00932014	0.0838578
YIL120W	86.8653	-1.01182	0.403178	-2.5096	0.0120866	0.0976265
YIL118W	142.407	-0.451058	0.334098	-1.35008	0.176991	0.457793
YIL116W	199.991	-0.507937	0.331349	-1.53293	0.125292	0.38548
YIL112W	126.64	-0.00514991	0.393136	-0.0130996	0.989548	0.997048
YIL110W	218.646	-0.0145929	0.304884	-0.0478639	0.961825	0.990954
YIL108W	187.788	0.343306	0.308141	1.11412	0.265228	0.56359
YIL106W	110.561	0.63236	0.353674	1.78798	0.07378	0.283989
YIL103W	203.75	0.215415	0.314211	0.685574	0.492982	0.751631
YIL097W	25.7796	-0.0263013	0.486934	-0.0540142	0.956924	0.990905
YIL095W	148.861	0.327441	0.327022	1.00128	0.316691	0.615531
YIL092W	55.2608	-1.00307	0.497167	-2.01757	0.0436365	0.208546
YIL090W	315.526	-0.0966993	0.318034	-0.304053	0.761087	0.911366
YIL089W	14.8886	-0.35429	0.507027	-0.69876	0.484702	#N/A
YIL078W	932.287	0.0376847	0.279187	0.13498	0.892628	0.968017
YIL076W	105.235	0.136423	0.371922	0.366805	0.713765	0.885365
YIL064W	135.222	-0.11647	0.374128	-0.311312	0.755564	0.909713
YIL056W	105.604	-0.226901	0.371349	-0.611019	0.541187	0.785821
YIL050W	153.502	0.953538	0.321272	2.968	0.00299741	0.0419303
YIL049W	59.6829	0.153146	0.448234	0.341665	0.732603	0.896184
YIL048W	164.052	-0.971628	0.327454	-2.96722	0.00300508	0.0419303
YIL046W	209.218	0.533679	0.377381	1.41416	0.157314	0.436331
YIL045W	46.2332	-0.335668	0.455988	-0.736133	0.46165	0.72774
YIL041W	202.149	0.0497652	0.315327	0.157821	0.874598	0.962212
YIL039W	173.004	0.106528	0.336614	0.316468	0.751648	0.909147
YIL036W	102.738	-0.196305	0.353963	-0.554593	0.579173	0.805296
YIL028W	87.5884	-0.308145	0.407611	-0.755978	0.449662	0.719621
YIL022W	409.348	0.933053	0.276082	3.37962	0.00072586	0.0160048
YIL021W	246.79	0.439077	0.302435	1.45181	0.146556	0.419524
YIL019W	119.4	0.705198	0.386981	1.82231	0.0684086	0.271415
YIL018W	629.765	-0.388151	0.277103	-1.40075	0.16129	0.439513
YIL015W	907.558	-0.216276	0.394866	-0.54772	0.583884	0.810254
YIL014W	124.453	-0.853229	0.352382	-2.42132	0.0154642	0.113425
YIL011W	12.4738	0.657064	0.506533	1.29718	0.19457	#N/A
YIL010W	26.1768	-0.165103	0.494648	-0.333778	0.738547	0.900372
YIL009W	380.904	0.684523	0.278269	2.45993	0.0138964	0.105596
YIL006W	194.66	0.492683	0.332509	1.48171	0.138416	0.407431
YIL005W	125.703	-0.0514106	0.350633	-0.146622	0.88343	0.966024
YIL003W	90.1134	0.31235	0.376422	0.829786	0.40666	0.689738
YIL001W	94.0124	-0.256353	0.409625	-0.625823	0.531431	0.778552
YIR003W	129.865	0.696014	0.34372	2.02495	0.0428728	0.207228
YIR004W	183.038	0.383656	0.323223	1.18697	0.23524	0.527813
YIR007W	53.9446	-0.400215	0.505447	-0.791803	0.428475	0.705483
YIR009W	51.844	0.212746	0.429746	0.495051	0.620564	0.834499
YIR010W	134.864	0.6868	0.33246	2.06581	0.0388462	0.196821
YIR012W	643.715	0.593439	0.263979	2.24806	0.0245726	0.148516
YIR014W	27.6904	-0.1019	0.477486	-0.213409	0.831008	0.941739
YIR016W	49.5073	0.97451	0.448055	2.17498	0.0296319	0.166335
YIR018W	26.1467	-0.294317	0.481298	-0.611507	0.540864	0.785672
YIR021W	175.592	-0.229789	0.361707	-0.63529	0.525239	0.775097
YIR025W	67.7494	0.981071	0.399925	2.45314	0.0141615	0.106719
YIR029W	54.1068	0.390808	0.412858	0.946591	0.343847	0.638369
YIR033W	358.818	0.32847	0.27473	1.19561	0.231849	0.523672
YJL218W	3.70869	0.0142472	0.443103	0.0321532	0.97435	#N/A
YJL217W	41.9624	0.855978	0.437507	1.95649	0.0504073	0.225916
YJL213W	213.789	-0.590663	0.409061	-1.44395	0.148753	0.424657
YJL210W	60.3198	-0.247469	0.436134	-0.567415	0.570432	0.801025
YJL209W	215.704	0.266852	0.300853	0.886983	0.375088	0.664014
YJL198W	404.386	0.0925849	0.290054	0.319199	0.749576	0.908079
YJL197W	214.23	-0.463763	0.309929	-1.49635	0.134562	0.403276
YJL194W	176.194	-0.0324951	0.31526	-0.103074	0.917904	0.974191
YJL193W	137.586	-0.0187479	0.359061	-0.0522137	0.958358	0.990905
YJL191W	1585.28	-1.80664	0.265057	-6.81604	9.35858e-12	6.68577e-09
YJL186W	408.595	-0.330772	0.353878	-0.934707	0.349939	0.645319
YJL183W	302.094	0.100242	0.287973	0.348094	0.72777	0.894583
YJL181W	77.1622	-0.525739	0.382607	-1.37409	0.169412	0.450254
YJL177W	380.864	0.323675	0.330299	0.979943	0.327114	0.625015
YJL174W	360.639	0.361012	0.292744	1.2332	0.217501	0.506463
YJL172W	172.408	-0.2382	0.343733	-0.692979	0.488322	0.746257
YJL167W	180.277	-0.0339776	0.432455	-0.0785691	0.937375	0.982196
YJL159W	473.834	0.518039	0.36555	1.41715	0.156438	0.43588
YJL149W	59.3222	0.362111	0.504385	0.717927	0.472802	0.736275
YJL148W	180.961	0.567696	0.364408	1.55786	0.119267	0.37436
YJL146W	84.8349	-0.790609	0.391927	-2.01724	0.0436708	0.208546
YJL145W	75.9276	0.363774	0.394502	0.922111	0.356471	0.650996
YJL143W	278.484	0.396697	0.289973	1.36805	0.171297	0.452903
YJL134W	271.366	0.766792	0.303838	2.52369	0.011613	0.0959163
YJL133W	185.352	0.300257	0.330827	0.907596	0.364092	0.656173
YJL132W	78.5596	-1.21098	0.421176	-2.87524	0.00403724	0.0495568
YJL126W	53.2623	0.0908019	0.468502	0.193813	0.846322	0.951345
YJL117W	267.718	0.130101	0.305216	0.426258	0.66992	0.86299
YJL115W	97.2902	1.09669	0.395762	2.77108	0.00558714	0.0607494
YJL112W	147.773	-0.220967	0.337419	-0.654874	0.512549	0.766017
YJL111W	402.26	-0.140459	0.319697	-0.439351	0.660407	0.856875
YJL102W	40.3505	0.115736	0.44794	0.258374	0.796118	0.926303
YJL100W	107.569	-0.280423	0.368243	-0.761518	0.446348	0.716656
YJL095W	146.404	-0.348028	0.329197	-1.0572	0.290419	0.590128
YJL088W	10.3595	0.275298	0.508458	0.541438	0.588206	#N/A
YJL085W	81.2136	-0.745925	0.380913	-1.95825	0.0502002	0.225554
YJL083W	127.525	-0.173137	0.34236	-0.505717	0.613055	0.828541
YJL077W-B	144.484	-0.140746	0.355582	-0.395817	0.69224	0.874357
YJL076W	394.333	-0.154017	0.412882	-0.373029	0.709127	0.884286
YJL073W	133.746	0.188027	0.410431	0.458121	0.646865	0.850424
YJL071W	37.6183	-1.15301	0.501444	-2.29937	0.0214839	0.138036
YJL062W	188.267	-0.356111	0.313385	-1.13634	0.255815	0.551966
YJL061W	273.122	0.243791	0.301634	0.808234	0.418956	0.698853
YJL060W	36.5769	-0.385213	0.481838	-0.799467	0.42402	0.701533
YJL059W	60.9893	-1.3746	0.421488	-3.2613	0.00110903	0.0214132
YJL055W	76.2801	0.535613	0.390776	1.37064	0.170488	0.451432
YJL051W	74.8231	-0.505993	0.50505	-1.00187	0.316408	0.615531
YJL050W	435.072	0.255851	0.303075	0.844184	0.398567	0.681186
YJL049W	41.1363	-1.08093	0.448175	-2.41186	0.0158715	0.115196
YJL046W	54.3114	-0.10642	0.442979	-0.240237	0.810147	0.933363
YJL041W	233.465	-0.0390257	0.328674	-0.118737	0.905484	0.974191
YJL036W	95.3367	0.10534	0.359587	0.292948	0.769562	0.915377
YJL034W	1410.11	-0.0842596	0.361508	-0.233078	0.815701	0.934268
YJL033W	332.668	0.177721	0.319116	0.556917	0.577584	0.804806
YJL030W	24.7537	-0.427115	0.484185	-0.882132	0.377705	0.665268
YJL026W	149.37	0.255169	0.339521	0.751557	0.452317	0.721285
YJL025W	125.569	-0.244698	0.346377	-0.70645	0.479908	0.73985
YJL019W	98.1243	-0.614589	0.36948	-1.66339	0.0962342	0.33085
YJL016W	81.6929	-0.470871	0.4295	-1.09632	0.272937	0.570067
YJL014W	536.51	0.480824	0.276905	1.73642	0.0824889	0.301107
YJL001W	109	-0.770803	0.362213	-2.12804	0.0333338	0.179861
YJR001W	302.32	-0.752109	0.288857	-2.60374	0.00922128	0.0831778
YJR002W	395.096	0.261266	0.27794	0.940008	0.347213	0.642615
YJR005W	180.61	-0.237805	0.317819	-0.74824	0.454316	0.722254
YJR006W	84.4683	0.431879	0.392589	1.10008	0.271299	0.568375
YJR007W	460.714	0.507143	0.273368	1.85516	0.0635728	0.259819
YJR008W	18.6155	0.266519	0.504797	0.527973	0.597518	#N/A
YJR010W	47.9751	-0.968037	0.434197	-2.22949	0.0257815	0.153231
YJR013W	106.548	-0.382615	0.359557	-1.06413	0.28727	0.58789
YJR014W	79.4188	0.410713	0.387948	1.05868	0.289746	0.589727
YJR015W	259.575	0.16923	0.3475	0.486994	0.626263	0.838165
YJR020W	12.4529	-0.787481	0.49774	-1.58211	0.113624	#N/A
YJR032W	115.267	-0.991682	0.418809	-2.36786	0.0178913	0.123613
YJR035W	49.7835	-0.486283	0.5009	-0.970817	0.331639	0.62978
YJR040W	179.991	-0.280711	0.331131	-0.847734	0.396586	0.679101
YJR042W	207.814	0.000716581	0.362729	0.00197553	0.998424	0.999263
YJR046W	329.557	-0.202515	0.38171	-0.530547	0.595733	0.816194
YJR050W	48.4655	0.888062	0.422993	2.09947	0.0357753	0.188202
YJR051W	166.661	0.0460437	0.428363	0.107488	0.914402	0.974191
YJR052W	85.9071	0.747585	0.376877	1.98363	0.0472973	0.218559
YJR053W	69.7801	-0.202125	0.415227	-0.486783	0.626412	0.838165
YJR054W	103.583	-0.170607	0.358197	-0.476294	0.633865	0.843238
YJR055W	66.2134	0.493391	0.431968	1.14219	0.253373	0.548943
YJR057W	34.4864	-0.331468	0.460897	-0.71918	0.47203	0.736275
YJR059W	138.364	-0.319972	0.380298	-0.841372	0.400139	0.682894
YJR060W	189.478	1.07233	0.342148	3.13412	0.00172371	0.0285051
YJR064W	857.538	0.158609	0.314916	0.503656	0.614503	0.829242
YJR068W	203.265	0.352837	0.305746	1.15402	0.248492	0.544549
YJR074W	52.2198	-1.02839	0.475289	-2.16371	0.0304864	0.169095
YJR075W	142.392	0.233496	0.364762	0.640134	0.522086	0.772531
YJR078W	9.29128	-0.7523	0.495888	-1.51708	0.129248	#N/A
YJR084W	79.7678	0.95039	0.410726	2.31393	0.0206717	0.135306
YJR089W	124.995	-0.655157	0.348072	-1.88224	0.0598029	0.250429
YJR092W	233.504	-0.44059	0.340307	-1.29469	0.195429	0.475854
YJR096W	39.8047	-0.480975	0.483716	-0.994334	0.320061	0.618524
YJR097W	44.3758	-0.0930547	0.488442	-0.190513	0.848907	0.952789
YJR099W	26.9159	-0.20921	0.484404	-0.431891	0.665821	0.861395
YJR101W	182.156	-0.0279573	0.336447	-0.0830958	0.933775	0.981569
YJR103W	270.535	0.379528	0.350629	1.08242	0.279066	0.57786
YJR105W	302.712	-0.0211889	0.344328	-0.0615369	0.950932	0.989146
YJR110W	96.1347	-0.758784	0.430373	-1.76308	0.0778865	0.292052
YJR116W	49.5886	0.308035	0.455771	0.675856	0.499132	0.758036
YJR117W	203.829	-0.341985	0.386592	-0.884616	0.376364	0.664215
YJR121W	498.484	1.00277	0.261726	3.83139	0.000127423	0.00476469
YJR122W	115.925	-0.2365	0.395986	-0.597242	0.550346	0.790711
YJR123W	841.337	0.591462	0.279548	2.11578	0.0343632	0.183625
YJR131W	89.8352	-1.26991	0.389777	-3.25804	0.00112185	0.0215443
YJR132W	245.861	-0.811935	0.320606	-2.5325	0.0113252	0.0947389
YJR133W	16.786	-1.00122	0.510522	-1.96116	0.0498606	#N/A
YJR138W	128.216	-0.727116	0.383988	-1.89359	0.0582797	0.247239
YJR141W	95.2574	0.49157	0.389028	1.26359	0.206379	0.49015
YJR142W	49.5597	-0.040293	0.458347	-0.0879094	0.929949	0.98062
YJR144W	155.34	0.318951	0.340402	0.936984	0.348767	0.643822
YJR152W	35.1969	-1.00785	0.490422	-2.05506	0.0398729	0.198775
YJR153W	10.5067	-0.812089	0.503642	-1.61243	0.106868	#N/A
YKL216W	1188.61	0.774431	0.31148	2.48629	0.0129082	0.101336
YKL212W	247.694	-0.450281	0.301228	-1.49482	0.134962	0.403755
YKL208W	63.0805	0.416457	0.415858	1.00144	0.316614	0.615531
YKL207W	155.637	0.305507	0.343243	0.890062	0.373433	0.662973
YKL205W	520.073	0.0257047	0.305763	0.0840673	0.933003	0.981569
YKL204W	151.109	0.949572	0.335162	2.83318	0.00460876	0.0531048
YKL195W	208.69	0.536621	0.310519	1.72814	0.0839627	0.302944
YKL191W	539.432	0.416352	0.296933	1.40218	0.160862	0.439513
YKL190W	23.7528	-0.601016	0.497261	-1.20865	0.226796	0.516654
YKL189W	47.8122	-0.500523	0.428497	-1.16809	0.242771	0.537308
YKL185W	233.987	0.129554	0.322786	0.401364	0.688152	0.872899
YKL183W	117.344	0.897644	0.350542	2.56073	0.0104451	0.0899232
YKL181W	385.51	-0.432097	0.289479	-1.49267	0.135523	0.404413
YKL180W	615.957	0.584271	0.334968	1.74426	0.0811137	0.299221
YKL175W	164.845	0.0410197	0.326328	0.125701	0.899969	0.972969
YKL173W	164.713	0.0645793	0.33577	0.192332	0.847482	0.951985
YKL172W	548.136	1.28581	0.324077	3.96761	7.25968e-05	0.00320624
YKL157W	194.456	-0.921917	0.38861	-2.37235	0.0176755	0.122596
YKL156W	420.503	0.588766	0.330057	1.78383	0.0744515	0.286266
YKL154W	80.1492	-0.475242	0.381638	-1.24527	0.213033	0.49997
YKL150W	124.911	-0.369518	0.355093	-1.04062	0.298051	0.596771
YKL146W	275.915	0.485059	0.306856	1.58074	0.113937	0.366481
YKL145W-A	41.9204	0.0392156	0.510348	0.0768409	0.93875	0.982771
YKL143W	255.581	0.856804	0.321131	2.66809	0.00762844	0.0746542
YKL142W	36.3828	-0.123022	0.472277	-0.260487	0.794488	0.926303
YKL140W	72.6281	-0.40966	0.426913	-0.959588	0.337263	0.631396
YKL139W	170.513	0.653445	0.341324	1.91444	0.0555635	0.239124
YKL131W	1.14682	-0.254645	0.292282	-0.87123	0.383628	#N/A
YKL127W	185.529	-0.23883	0.327428	-0.729413	0.465749	0.732243
YKL126W	140.154	-0.860911	0.369924	-2.32727	0.019951	0.132463
YKL125W	570.231	0.322053	0.32521	0.99029	0.322032	0.619488
YKL121W	32.9103	-0.0654852	0.470809	-0.139091	0.889378	0.96767
YKL120W	1533.23	0.879587	0.266931	3.29518	0.000983592	0.0198497
YKL117W	119.371	0.367061	0.357735	1.02607	0.304858	0.602964
YKL109W	128.899	1.01659	0.338306	3.00494	0.00265636	0.0388873
YKL108W	85.4269	0.197747	0.37996	0.520441	0.602756	0.820833
YKL106W	251.836	-0.0863548	0.313759	-0.275226	0.783142	0.922053
YKL101W	260.856	-0.251205	0.38283	-0.656178	0.511709	0.766017
YKL098W	133.35	0.67824	0.345792	1.96141	0.0498312	0.224672
YKL096W	28.1003	-0.231643	0.50215	-0.461302	0.644582	0.849853
YKL088W	149.9	0.474536	0.348248	1.36264	0.172997	0.453372
YKL085W	75.7046	-0.0925535	0.391463	-0.23643	0.813099	0.933365
YKL080W	193.901	-0.143242	0.388734	-0.368482	0.712514	0.885219
YKL079W	112.178	-0.0283906	0.345992	-0.0820556	0.934603	0.981569
YKL078W	277.228	0.227724	0.325685	0.699215	0.484418	0.743925
YKL077W	230.027	-0.249027	0.309666	-0.804178	0.421294	0.700262
YKL073W	198.823	-0.224447	0.311157	-0.721331	0.470706	0.73553
YKL072W	90.1934	-0.818478	0.384951	-2.12619	0.0334874	0.180418
YKL068W	434.871	-0.0386929	0.271117	-0.142717	0.886514	0.966146
YKL065W-A	7.23398	-0.256471	0.498645	-0.514336	0.607017	#N/A
YKL064W	170.605	-0.454539	0.321476	-1.41391	0.157387	0.436331
YKL047W	72.5773	-1.20255	0.402099	-2.99069	0.00278351	0.0400915
YKL045W	94.0757	-0.214901	0.372683	-0.576633	0.564188	0.798503
YKL042W	58.0304	0.549104	0.408187	1.34523	0.178552	0.46083
YKL041W	35.2573	0.0623156	0.452632	0.137674	0.890498	0.967729
YKL039W	294.825	-0.191002	0.291972	-0.654179	0.512997	0.766017
YKL038W	190.62	0.116532	0.335236	0.347613	0.728131	0.894583
YKL035W	275.652	-0.298248	0.454445	-0.656292	0.511636	0.766017
YKL034W	67.701	-0.0276641	0.433324	-0.0638416	0.949096	0.987921
YKL033W-A	151.338	0.13642	0.341629	0.39932	0.689657	0.87353
YKL033W	143.871	-0.3842	0.33149	-1.15901	0.246453	0.542622
YKL023W	36.328	0.658189	0.449069	1.46568	0.142737	0.414124
YKL019W	129.624	-0.05835	0.338362	-0.172448	0.863085	0.958434
YKL018W	86.7638	0.751951	0.368495	2.0406	0.0412906	0.202634
YKL015W	133.645	-0.901497	0.370931	-2.43036	0.0150838	0.111358
YKL012W	100.462	0.239714	0.357528	0.670476	0.502555	0.760858
YKL009W	141.228	0.616149	0.36004	1.71133	0.0870196	0.310404
YKL007W	73.2251	0.586209	0.441492	1.32779	0.184247	0.464858
YKL006W	543.055	0.51742	0.279964	1.84816	0.0645786	0.26213
YKL004W	568.939	0.119737	0.261316	0.458207	0.646804	0.850424
YKL002W	52.6703	-0.205795	0.442807	-0.464752	0.642109	0.848543
YKR002W	86.7392	-0.556606	0.387932	-1.4348	0.151343	0.429047
YKR008W	203.238	0.207545	0.330707	0.62758	0.530279	0.778528
YKR013W	108.765	0.0715779	0.499275	0.143364	0.886003	0.966146
YKR016W	92.3401	0.412878	0.36352	1.13578	0.256049	0.551966
YKR020W	15.2441	0.382285	0.508372	0.751979	0.452064	#N/A
YKR021W	168.426	0.700619	0.318221	2.20168	0.027688	0.159519
YKR023W	54.2462	0.347605	0.422721	0.822304	0.410904	0.693643
YKR025W	114.32	1.08832	0.352871	3.08419	0.00204109	0.0321179
YKR027W	93.674	-0.723861	0.368963	-1.96188	0.0497767	0.224672
YKR028W	276.831	-1.00985	0.316121	-3.19449	0.00140076	0.0249472
YKR030W	68.5607	-0.540276	0.393796	-1.37197	0.170073	0.45091
YKR035W-A	44.3061	0.264775	0.441309	0.599978	0.548521	0.790641
YKR039W	26.3257	-0.471205	0.483458	-0.974654	0.329732	0.627492
YKR044W	168.119	-0.811986	0.391566	-2.07369	0.0381083	0.195298
YKR050W	144.606	-0.233698	0.377631	-0.618854	0.536013	0.781804
YKR051W	85.7913	-0.127008	0.371148	-0.342203	0.732198	0.895996
YKR055W	47.6171	-0.200608	0.45999	-0.436113	0.662755	0.858672
YKR057W	233.906	0.445044	0.348709	1.27626	0.201862	0.482632
YKR058W	49.1867	-1.07252	0.433873	-2.47197	0.0134372	0.103597
YKR060W	60.2043	0.111546	0.412091	0.270683	0.786635	0.923992
YKR061W	84.4332	0.394949	0.385228	1.02523	0.305253	0.60335
YKR062W	160.667	0.451372	0.32728	1.37916	0.167845	0.44742
YKR064W	95.5592	-0.726291	0.413397	-1.75689	0.0789371	0.294325
YKR067W	87.9947	-0.483417	0.399162	-1.21108	0.225865	0.515525
YKR069W	60.7409	-0.233695	0.345616	-0.67617	0.498933	0.758036
YKR070W	142.326	-0.46963	0.433446	-1.08348	0.278595	0.57786
YKR076W	13.4184	0.46608	0.504716	0.92345	0.355773	#N/A
YKR077W	45.7235	0.219146	0.45386	0.482848	0.629203	0.840507
YKR078W	60.7484	0.488008	0.404804	1.20554	0.227994	0.518724
YKR080W	435.904	0.320469	0.333535	0.960826	0.33664	0.631091
YKR082W	290.791	-0.448791	0.292407	-1.53481	0.12483	0.38474
YKR086W	149.343	-0.28352	0.349313	-0.811649	0.416993	0.698853
YKR090W	176.748	0.048845	0.318369	0.153423	0.878065	0.963759
YKR091W	37.655	0.700501	0.469957	1.49056	0.136076	0.404716
YKR093W	460.275	-0.560556	0.344422	-1.62753	0.103625	0.347558
YKR096W	135.213	-0.64507	0.366017	-1.76241	0.0780006	0.292052
YKR097W	31.019	-0.774148	0.496483	-1.55926	0.118934	0.373972
YKR099W	211.96	-0.566916	0.30867	-1.83664	0.0662628	0.265925
YKR101W	73.5443	-0.52117	0.400258	-1.30208	0.192888	0.474556
YLL058W	77.846	-0.0906826	0.386922	-0.234369	0.814698	0.933922
YLL055W	42.7441	-1.03565	0.443411	-2.33565	0.0195096	0.130515
YLL043W	309.219	1.01273	0.286956	3.52922	0.000416779	0.0108069
YLL035W	158.746	0.255421	0.322377	0.792306	0.428182	0.705483
YLL033W	34.1276	-0.653137	0.491932	-1.3277	0.184277	0.464858
YLL029W	368.246	0.101054	0.38498	0.262492	0.792942	0.926303
YLL028W	287.193	-0.228207	0.284743	-0.80145	0.422871	0.701367
YLL027W	245.528	0.37023	0.316607	1.16937	0.242255	0.536973
YLL026W	78.9575	-0.793833	0.448735	-1.76905	0.076886	0.290662
YLL015W	193.268	-1.02075	0.312338	-3.26811	0.00108269	0.0214132
YLL012W	85.5193	-1.02265	0.461272	-2.21701	0.0266221	0.156879
YLL011W	370.989	0.569507	0.284935	1.99872	0.0456382	0.213937
YLL008W	450.136	0.767255	0.319554	2.40102	0.0163496	0.117036
YLL006W	65.0245	-1.40618	0.433946	-3.24045	0.00119341	0.0223186
YLL004W	128.549	-0.184583	0.340292	-0.542425	0.587526	0.810287
YLL003W	129.903	-0.744298	0.35616	-2.08978	0.0366372	0.191048
YLL002W	42.5907	-0.772979	0.475977	-1.62398	0.104379	0.349758
YLL001W	239.92	0.0997909	0.296634	0.336411	0.736561	0.899178
YLR005W	63.6813	1.15481	0.41017	2.81544	0.004871	0.0548871
YLR009W	166.246	0.296481	0.324505	0.913642	0.360905	0.652768
YLR011W	22.2229	-0.156422	0.497066	-0.314691	0.752996	0.909298
YLR015W	114.922	0.875197	0.342655	2.55417	0.0106442	0.0907423
YLR017W	193.354	0.0388204	0.355665	0.109149	0.913084	0.974191
YLR019W	144.7	0.453006	0.337021	1.34415	0.178901	0.461163
YLR025W	36.8624	0.342966	0.448009	0.765534	0.443954	0.716656
YLR031W	1.25323	-0.140048	0.317426	-0.4412	0.659068	#N/A
YLR032W	111.598	-0.534152	0.417362	-1.27983	0.200605	0.481934
YLR033W	181.004	-0.131538	0.349385	-0.376485	0.706557	0.883072
YLR041W	46.2585	-0.139435	0.453938	-0.307167	0.758716	0.910561
YLR048W	1202.27	0.225693	0.274933	0.8209	0.411703	0.694008
YLR056W	742.942	-0.253051	0.255254	-0.991372	0.321504	0.61909
YLR057W	80.6928	-1.57921	0.473374	-3.33607	0.000849717	0.0180012
YLR060W	214.513	-0.871388	0.485848	-1.79354	0.0728863	0.282375
YLR061W	434.956	0.175196	0.384411	0.455752	0.648569	0.85141
YLR072W	88.7481	-0.668316	0.491496	-1.35976	0.173906	0.454087
YLR075W	1438.34	0.384292	0.311939	1.23195	0.21797	0.506854
YLR077W	161.344	0.328479	0.418635	0.784643	0.432663	0.707507
YLR079W	230.167	0.772831	0.313538	2.46487	0.0137064	0.104653
YLR080W	3.441	-0.26035	0.422275	-0.616542	0.537537	#N/A
YLR086W	154.61	-0.730627	0.466778	-1.56526	0.117523	0.372222
YLR088W	195.565	-0.136287	0.31729	-0.429535	0.667534	0.862277
YLR090W	193.458	0.359479	0.319895	1.12374	0.261123	0.560536
YLR096W	329.65	0.00260888	0.285391	0.00914145	0.992706	0.997061
YLR100W	215.898	-0.0809941	0.303556	-0.266818	0.78961	0.925356
YLR107W	151.899	-0.0742027	0.343821	-0.215818	0.82913	0.940779
YLR113W	118.848	-1.05105	0.35349	-2.97336	0.00294559	0.0415875
YLR115W	194.961	-0.399101	0.320372	-1.24574	0.212858	0.49997
YLR116W	211.866	1.11996	0.304361	3.67971	0.000233501	0.00758241
YLR137W	114.905	0.324693	0.38686	0.839304	0.401299	0.684219
YLR138W	610.471	0.257978	0.271676	0.949581	0.342325	0.636867
YLR143W	179.725	0.149746	0.32888	0.455322	0.648878	0.851503
YLR148W	110.389	-0.594774	0.417951	-1.42307	0.154716	0.433304
YLR150W	227.094	0.657231	0.430584	1.52637	0.126917	0.388141
YLR164W	57.7405	0.0129164	0.463582	0.0278621	0.977772	0.996567
YLR175W	1842.25	0.588673	0.263091	2.23752	0.0252524	0.151091
YLR180W	753.607	0.1079	0.267412	0.403498	0.686582	0.871834
YLR182W	168.833	-0.130707	0.332989	-0.392525	0.69467	0.874775
YLR185W	62.1414	-1.61636	0.429227	-3.76576	0.000166046	0.00575841
YLR186W	189.662	0.326034	0.308584	1.05655	0.290717	0.590128
YLR187W	158.567	0.234929	0.360047	0.652494	0.514083	0.766403
YLR188W	241.543	0.430638	0.296209	1.45383	0.145993	0.419029
YLR190W	140.883	-0.362438	0.409649	-0.884752	0.37629	0.664215
YLR191W	120.176	0.281536	0.406389	0.692774	0.488452	0.746257
YLR196W	723.416	1.07064	0.276073	3.87811	0.000105273	0.00427312
YLR197W	913.311	-0.234539	0.263401	-0.890422	0.373239	0.662959
YLR207W	134.742	0.0109346	0.335224	0.0326187	0.973979	0.994015
YLR208W	331.874	0.149627	0.319711	0.468007	0.639779	0.848543
YLR210W	112.102	0.474474	0.374546	1.2668	0.205227	0.488064
YLR219W	118.906	-0.0351788	0.423185	-0.0831286	0.933749	0.981569
YLR220W	261.162	0.482128	0.296185	1.62779	0.103569	0.347558
YLR224W	360.111	-0.271326	0.330345	-0.821341	0.411452	0.694008
YLR226W	151.628	0.552661	0.337801	1.63605	0.101828	0.344769
YLR237W	63.3475	-0.190912	0.427374	-0.44671	0.655084	0.855875
YLR238W	75.3596	0.321248	0.401831	0.799461	0.424023	0.701533
YLR240W	82.2662	-0.322933	0.380728	-0.848199	0.396327	0.679101
YLR241W	195.918	-0.749878	0.32111	-2.33527	0.0195293	0.130515
YLR243W	118.911	0.460889	0.340038	1.35541	0.175288	0.455035
YLR246W	116.295	-0.273301	0.356671	-0.766256	0.443524	0.716539
YLR248W	189.549	0.0323212	0.307171	0.105222	0.916199	0.974191
YLR249W	5210.17	0.124032	0.335693	0.369482	0.711768	0.885219
YLR250W	95.4335	0.385947	0.360191	1.07151	0.283942	0.58424
YLR253W	167.059	0.333521	0.335087	0.995327	0.319577	0.61838
YLR257W	397.296	0.0200975	0.336007	0.0598128	0.952305	0.989615
YLR263W	85.4772	-0.255338	0.446299	-0.572123	0.567238	0.799596
YLR274W	175.311	-0.0626182	0.326215	-0.191954	0.847778	0.951985
YLR275W	19.8259	-0.761697	0.509359	-1.4954	0.13481	0.403638
YLR283W	26.6554	-0.138776	0.480091	-0.289062	0.772534	0.91647
YLR285W	76.0582	0.164856	0.384314	0.428962	0.667951	0.862277
YLR289W	94.254	0.424257	0.365835	1.1597	0.246173	0.542622
YLR299W	60.7513	-1.20594	0.447048	-2.69757	0.00698484	0.0703863
YLR300W	1056.42	0.84552	0.269691	3.13515	0.00171766	0.0285051
YLR301W	113.347	0.118235	0.353152	0.334801	0.737776	0.899739
YLR306W	22.1774	-0.197616	0.501137	-0.394335	0.693334	0.874502
YLR312W-A	166.356	0.219619	0.346818	0.633241	0.526576	0.775641
YLR318W	57.9997	-1.62268	0.423659	-3.83017	0.000128054	0.00476469
YLR324W	147.221	0.213906	0.328814	0.650538	0.515345	0.766689
YLR326W	12.8952	-0.093775	0.491794	-0.19068	0.848777	#N/A
YLR330W	227.585	0.645939	0.353057	1.82956	0.0673157	0.268509
YLR332W	265.991	0.829733	0.295001	2.81264	0.00491359	0.0551929
YLR335W	210.989	-0.213286	0.439438	-0.485359	0.627421	0.839068
YLR338W	2.57438	-0.229691	0.380851	-0.6031	0.546442	#N/A
YLR340W	985.66	-0.206341	0.479605	-0.430231	0.667027	0.862277
YLR344W	266.454	-0.0242482	0.446637	-0.0542905	0.956704	0.990905
YLR347W-A	14.9206	-0.246557	0.510732	-0.482752	0.629272	#N/A
YLR350W	161.102	1.04228	0.346382	3.00905	0.00262069	0.0388428
YLR352W	46.8973	-0.803311	0.496679	-1.61736	0.1058	0.352863
YLR353W	101.661	-0.805072	0.399606	-2.01466	0.04394	0.209095
YLR356W	11.678	-0.00135289	0.510587	-0.00264968	0.997886	#N/A
YLR357W	270.038	0.443963	0.291196	1.52462	0.127354	0.388811
YLR359W	1106.06	0.603663	0.299932	2.01267	0.0441495	0.20971
YLR360W	93.9534	-0.493031	0.406721	-1.21221	0.225432	0.515191
YLR362W	106.211	0.347439	0.373128	0.931151	0.351775	0.647343
YLR368W	82.3027	-0.504586	0.391898	-1.28755	0.197904	0.48024
YLR369W	107.401	0.121104	0.377808	0.320544	0.748556	0.908079
YLR371W	300.066	-0.174152	0.309806	-0.562132	0.574026	0.803456
YLR372W	496.299	-0.215807	0.278317	-0.775401	0.438103	0.712616
YLR375W	240.908	0.55388	0.320717	1.727	0.0841672	0.303375
YLR380W	78.3801	0.525872	0.429146	1.22539	0.220427	0.509477
YLR381W	79.4002	0.0244783	0.384326	0.0636915	0.949216	0.987921
YLR383W	127.797	-0.463311	0.400524	-1.15676	0.24737	0.542895
YLR386W	149.358	-0.192971	0.354507	-0.544336	0.58621	0.810287
YLR390W-A	276.532	0.797989	0.370604	2.15321	0.0313019	0.172016
YLR400W	11.4576	-1.11936	0.509714	-2.19605	0.0280885	#N/A
YLR403W	256.03	-0.179972	0.303771	-0.592461	0.553542	0.791851
YLR404W	56.3767	-0.115412	0.410409	-0.281213	0.778547	0.919891
YLR405W	212.459	0.307409	0.327517	0.938603	0.347935	0.64295
YLR407W	137.801	0.16692	0.378505	0.440998	0.659215	0.856761
YLR410W	260.16	-0.758007	0.395146	-1.9183	0.0550734	0.237795
YLR411W	13.4991	-0.920693	0.510361	-1.80401	0.0712304	#N/A
YLR412W	73.8094	0.0193703	0.398399	0.0486202	0.961222	0.990905
YLR413W	781.382	-0.147481	0.319551	-0.461526	0.644421	0.849853
YLR417W	126.606	0.101624	0.368668	0.275653	0.782814	0.922053
YLR419W	165.636	-0.328758	0.339597	-0.968083	0.333003	0.629883
YLR420W	353.751	0.547654	0.312973	1.74984	0.0801455	0.297279
YLR424W	84.1854	0.506831	0.385332	1.31531	0.188405	0.470184
YLR425W	112.021	-0.251956	0.349793	-0.7203	0.47134	0.73553
YLR426W	81.6283	-0.868579	0.379437	-2.28913	0.022072	0.140788
YLR427W	115.48	0.482963	0.448475	1.0769	0.281525	0.58094
YLR429W	350.184	0.0480424	0.453545	0.105926	0.915641	0.974191
YLR432W	521.592	0.493302	0.287503	1.71582	0.0861959	0.308509
YLR435W	71.4566	-0.0415769	0.395384	-0.105156	0.916252	0.974191
YLR439W	112.988	0.840445	0.365538	2.2992	0.0214934	0.138036
YLR443W	114.514	-0.42993	0.356624	-1.20556	0.227989	0.518724
YLR446W	15.3266	-2.01489	0.510095	-3.95003	7.8143e-05	#N/A
YLR448W	613.184	0.630993	0.348925	1.80839	0.0705458	0.278134
YLR449W	309.983	0.866309	0.299077	2.89661	0.0037722	0.0477812
YLR450W	157.396	-0.853208	0.422578	-2.01905	0.0434817	0.208546
YLR451W	210.717	0.191116	0.333502	0.573058	0.566605	0.799462
YLR455W	172.676	-0.56809	0.321034	-1.76956	0.0768001	0.290662
YLR459W	139.716	-0.237632	0.332972	-0.713669	0.475432	0.738082
YML127W	335.963	0.302034	0.285711	1.05713	0.290451	0.590128
YML121W	146.12	-0.139	0.339984	-0.408842	0.682655	0.869796
YML118W	29.0253	-0.257128	0.471058	-0.545853	0.585167	0.810254
YML116W-A	55.4215	-0.833966	0.424967	-1.96242	0.0497131	0.224672
YML116W	140.435	-1.25383	0.399639	-3.13742	0.00170443	0.0285051
YML113W	261.327	1.10089	0.314866	3.49639	0.000471607	0.0118632
YML112W	24.1822	-0.321045	0.498214	-0.644392	0.519321	0.770434
YML111W	179.344	-0.52296	0.332005	-1.57516	0.11522	0.367845
YML109W	167.468	-0.457706	0.389606	-1.17479	0.240078	0.533691
YML106W	418.954	-0.0312782	0.30291	-0.103259	0.917757	0.974191
YML096W	114.007	-0.0589401	0.368113	-0.160114	0.872791	0.961335
YML093W	559.559	0.875295	0.316536	2.76523	0.00568819	0.0613158
YML088W	78.2489	-0.428636	0.396394	-1.08134	0.279547	0.57786
YML082W	231.591	0.344167	0.313226	1.09878	0.271864	0.568891
YML081W	224.498	-0.527115	0.299852	-1.75792	0.0787611	0.293976
YML080W	216.804	0.330102	0.303915	1.08616	0.277406	0.576889
YML078W	39.3656	0.291261	0.4517	0.644812	0.519049	0.770434
YML070W	166.914	0.183327	0.322685	0.568128	0.569948	0.800887
YML069W	264.698	0.610269	0.375957	1.62324	0.104537	0.34996
YML068W	79.8841	-0.113561	0.391818	-0.289832	0.771945	0.91647
YML065W	143.042	0.221715	0.366624	0.604748	0.545346	0.789294
YML063W	642.241	0.824979	0.27338	3.0177	0.00254698	0.0380062
YML060W	94.8423	-0.11131	0.382332	-0.291135	0.770948	0.91647
YML057W	90.5454	0.212986	0.37312	0.570824	0.568119	0.800206
YML055W	43.6342	-0.947468	0.443935	-2.13425	0.0328223	0.177638
YML052W	654.769	0.35388	0.25517	1.38684	0.16549	0.444427
YML051W	99.2062	-0.229189	0.371442	-0.617026	0.537217	0.782632
YML050W	47.4215	-0.365178	0.449069	-0.81319	0.416109	0.698469
YML048W	372.484	-0.287516	0.440146	-0.653229	0.513609	0.766017
YML046W	165.635	0.00239746	0.318334	0.00753128	0.993991	0.997061
YML042W	39.3805	-0.371472	0.482734	-0.769516	0.441587	0.715027
YML036W	31.6599	0.366687	0.470484	0.779382	0.435755	0.709837
YML034W	172.105	0.28578	0.315698	0.905232	0.365342	0.657432
YML031W	329.946	-0.0465587	0.285384	-0.163144	0.870405	0.960484
YML027W	90.2764	0.348063	0.413054	0.842657	0.39942	0.681993
YML024W	489.65	-0.175704	0.368836	-0.476376	0.633806	0.843238
YML022W	194.57	0.413492	0.309422	1.33634	0.181439	0.463591
YML020W	78.3299	-0.133371	0.386796	-0.34481	0.730237	0.894583
YML019W	226.062	0.487078	0.313958	1.55141	0.120803	0.377191
YML017W	201.303	-1.30593	0.363919	-3.58852	0.000332558	0.0100595
YML007W	312.493	0.0209455	0.282334	0.0741868	0.940862	0.983829
YML005W	119.494	0.560943	0.35971	1.55943	0.118895	0.373972
YML001W	79.4797	-0.296401	0.465986	-0.636073	0.524729	0.775097
YMR002W	147.397	1.00503	0.34031	2.95328	0.0031442	0.0431556
YMR003W	9.24288	-0.538076	0.491657	-1.09441	0.273774	#N/A
YMR004W	69.8967	-0.245706	0.462491	-0.531267	0.595234	0.81619
YMR005W	126.06	0.811394	0.338617	2.3962	0.016566	0.117642
YMR010W	153.638	-0.138419	0.432981	-0.319688	0.749205	0.908079
YMR011W	231.775	-0.381779	0.33405	-1.14288	0.253087	0.548894
YMR012W	579.864	-0.677787	0.348384	-1.94552	0.0517128	0.229463
YMR014W	225.6	0.531588	0.32357	1.64288	0.100407	0.341188
YMR018W	10.162	-1.4836	0.497129	-2.98433	0.00284197	#N/A
YMR020W	111.762	0.269329	0.354041	0.760729	0.446819	0.716656
YMR024W	124.276	0.302843	0.382951	0.790815	0.429052	0.705605
YMR027W	100.617	0.15965	0.391614	0.407671	0.683516	0.869796
YMR028W	44.8577	-0.44473	0.435851	-1.02037	0.307552	0.603971
YMR030W	28.4894	-0.714176	0.489763	-1.45821	0.144784	0.417071
YMR033W	177.808	-0.369287	0.3411	-1.08264	0.27897	0.57786
YMR035W	32.1431	-0.406746	0.468636	-0.867936	0.385429	0.670376
YMR042W	60.6807	0.0142345	0.418413	0.0340203	0.972861	0.993726
YMR043W	153.459	0.790665	0.345832	2.28627	0.0222386	0.141346
YMR044W	105.185	0.551518	0.36359	1.51687	0.1293	0.392403
YMR048W	44.8263	0.294233	0.431215	0.682333	0.495028	0.753405
YMR052W	12.3657	-0.223197	0.510359	-0.437334	0.661869	#N/A
YMR054W	255.382	-0.122045	0.364069	-0.335227	0.737454	0.899739
YMR058W	560.374	0.54051	0.459603	1.17604	0.23958	0.533196
YMR061W	309.548	0.227976	0.28779	0.792162	0.428266	0.705483
YMR066W	84.5328	-0.302005	0.415537	-0.726782	0.46736	0.733524
YMR068W	48.8976	0.985311	0.420914	2.34088	0.0192383	0.129543
YMR070W	145.196	0.0794117	0.342073	0.232148	0.816423	0.934268
YMR072W	65.1684	-0.825169	0.434689	-1.8983	0.0576567	0.246057
YMR075W	104.518	0.00895028	0.363465	0.0246249	0.980354	0.996567
YMR079W	314.125	-0.609541	0.324553	-1.87809	0.0603684	0.251324
YMR083W	874.271	0.415071	0.257287	1.61326	0.106688	0.354471
YMR085W	6.56138	-0.449105	0.492098	-0.912635	0.361435	#N/A
YMR086W	169.759	0.204589	0.327846	0.62404	0.532601	0.779374
YMR087W	15.1072	-1.9413	0.509211	-3.81236	0.000137644	#N/A
YMR090W	93.7211	0.136106	0.385051	0.353476	0.723732	0.893286
YMR093W	567.474	0.958279	0.261559	3.66372	0.000248579	0.00792791
YMR096W	6.74686	-0.4767	0.476544	-1.00033	0.317152	#N/A
YMR100W	269.377	-0.520713	0.292755	-1.77866	0.0752952	0.288578
YMR108W	1161.09	0.299132	0.358748	0.833821	0.404382	0.688162
YMR109W	180.297	-1.63836	0.447729	-3.65928	0.000252924	0.00799507
YMR113W	137.982	0.200373	0.348257	0.575358	0.565049	0.798972
YMR115W	97.3969	0.187618	0.365419	0.513433	0.607648	0.824352
YMR124W	101.791	-0.264849	0.366229	-0.723178	0.46957	0.735015
YMR125W	385.125	-0.824778	0.285056	-2.89339	0.00381113	0.0479137
YMR128W	453.025	0.641239	0.303121	2.11546	0.0343912	0.183625
YMR129W	300.388	-0.818696	0.3297	-2.48315	0.0130225	0.102009
YMR130W	88.6498	0.423653	0.397414	1.06602	0.286413	0.587024
YMR136W	82.9779	0.932047	0.454285	2.05168	0.0402011	0.199165
YMR139W	37.9333	-0.488673	0.448588	-1.08936	0.275997	0.574846
YMR140W	161.671	0.343775	0.325753	1.05533	0.291276	0.590487
YMR143W	572.572	0.88678	0.392346	2.2602	0.0238087	0.146629
YMR144W	28.046	-0.651816	0.474543	-1.37356	0.169577	0.450356
YMR152W	51.8201	0.391121	0.457148	0.855568	0.392237	0.676167
YMR153W	139.164	0.146962	0.328481	0.447399	0.654587	0.855799
YMR155W	71.0601	-1.06555	0.403131	-2.6432	0.00821275	0.0770149
YMR160W	43.0261	-0.0732309	0.439098	-0.166776	0.867547	0.959792
YMR161W	189.332	0.951316	0.329848	2.88411	0.00392524	0.0486847
YMR167W	119.376	-0.196131	0.340997	-0.575168	0.565178	0.798972
YMR172W	167.098	-0.107568	0.329881	-0.326081	0.744363	0.904539
YMR176W	135.349	-0.929691	0.382551	-2.43024	0.0150888	0.111358
YMR177W	124.016	-0.172171	0.345081	-0.49893	0.617828	0.832148
YMR179W	162.447	-0.13233	0.319186	-0.414585	0.678446	0.868605
YMR185W	148.07	-1.06995	0.394714	-2.71071	0.00671391	0.0683527
YMR189W	211.447	-0.417373	0.35299	-1.18239	0.237049	0.529875
YMR192W	104.951	-0.321368	0.383406	-0.838194	0.401922	0.684628
YMR193W	49.0949	0.0534929	0.440273	0.1215	0.903295	0.974048
YMR194W	593.223	0.29901	0.315384	0.948082	0.343088	0.637622
YMR196W	164.698	-0.640297	0.323054	-1.98201	0.047478	0.21911
YMR198W	87.6253	-0.418694	0.387411	-1.08075	0.279809	0.578067
YMR199W	251.994	-0.729081	0.377945	-1.92907	0.0537227	0.235169
YMR200W	321.177	0.188853	0.281316	0.671319	0.502017	0.760858
YMR202W	123.293	-0.661026	0.416609	-1.58668	0.112585	0.36427
YMR203W	401.589	0.28204	0.347067	0.812641	0.416424	0.698669
YMR208W	127.469	0.103037	0.349	0.295235	0.767815	0.914821
YMR210W	72.1644	0.149718	0.421602	0.355117	0.722502	0.892385
YMR211W	99.2035	-0.122525	0.384066	-0.319021	0.74971	0.908079
YMR213W	121.97	1.04006	0.3482	2.98695	0.00281774	0.0400995
YMR214W	228.334	0.882287	0.313044	2.81841	0.00482616	0.0546886
YMR215W	332.906	0.0114576	0.301201	0.0380396	0.969656	0.992321
YMR217W	1361.49	0.71552	0.253661	2.82077	0.00479085	0.0544998
YMR220W	217.917	-0.616468	0.315651	-1.953	0.0508193	0.226908
YMR223W	215.75	-0.135033	0.31633	-0.426874	0.669471	0.86299
YMR228W	70.8062	-0.109711	0.39779	-0.275802	0.7827	0.922053
YMR230W	341.744	0.00446263	0.312769	0.0142681	0.988616	0.997048
YMR231W	125.653	-0.811577	0.407634	-1.99095	0.0464869	0.216673
YMR233W	79.3613	0.179761	0.376894	0.476954	0.633395	0.843238
YMR234W	67.5934	0.305348	0.397493	0.768185	0.442377	0.715765
YMR237W	198.601	-0.276661	0.314819	-0.878794	0.379513	0.667465
YMR241W	230.741	-0.334562	0.335213	-0.998058	0.318251	0.616817
YMR246W	1226.69	0.487123	0.253129	1.92441	0.0543034	0.2367
YMR255W	79.861	1.41688	0.383744	3.69226	0.000222269	0.00728388
YMR262W	46.7915	-0.799288	0.494664	-1.61582	0.106134	0.353646
YMR263W	37.8388	0.842529	0.451329	1.86677	0.0619335	0.254869
YMR264W	59.3344	-0.685917	0.417157	-1.64427	0.100121	0.340602
YMR266W	675.604	0.176256	0.293911	0.599692	0.548712	0.790641
YMR267W	128.179	0.845702	0.351681	2.40474	0.0161839	0.116082
YMR269W	31.9511	1.45256	0.500859	2.90013	0.00373006	0.0475849
YMR276W	242.658	0.0493096	0.378925	0.13013	0.896463	0.97006
YMR277W	488.21	0.14631	0.288745	0.50671	0.612358	0.827912
YMR278W	133.943	0.276429	0.344306	0.802856	0.422058	0.700553
YMR281W	33.8094	-0.805177	0.463172	-1.7384	0.0821408	0.300622
YMR284W	71.0124	-0.127751	0.386419	-0.330604	0.740944	0.901755
YMR288W	118.14	-0.341602	0.34866	-0.979758	0.327206	0.625015
YMR289W	95.6298	0.225223	0.366547	0.614445	0.538921	0.784214
YMR294W	45.3033	0.196171	0.434658	0.451323	0.651757	0.853713
YMR297W	238.914	0.357488	0.366598	0.97515	0.329486	0.627358
YMR304W	108.372	-0.868288	0.437398	-1.98512	0.047131	0.218073
YMR307W	2032.65	0.38272	0.328234	1.166	0.243615	0.53855
YMR312W	37.8247	0.80075	0.44631	1.79416	0.0727878	0.2823
YMR314W	175.472	0.0453425	0.394955	0.114804	0.9086	0.974191
YMR315W	54.3283	-0.512112	0.429204	-1.19317	0.232804	0.524323
YMR320W	344.301	-0.844105	0.288983	-2.92095	0.00348961	0.0458011
YNL327W	776.641	0.345484	0.271514	1.27244	0.203218	0.484899
YNL323W	108.783	0.402372	0.350839	1.14688	0.25143	0.547627
YNL321W	171.079	-0.0409797	0.335925	-0.12199	0.902907	0.974048
YNL320W	70.0466	-0.0517606	0.38936	-0.132938	0.894243	0.969125
YNL317W	98.619	0.562506	0.377246	1.49109	0.135939	0.404646
YNL314W	25.9036	-0.0799749	0.47806	-0.16729	0.867142	0.959792
YNL312W	60.663	-1.02388	0.494441	-2.07079	0.0383784	0.19584
YNL309W	82.2544	0.29913	0.392937	0.761268	0.446497	0.716656
YNL306W	82.5963	-0.878308	0.38839	-2.26141	0.0237339	0.146629
YNL304W	92.4865	0.251067	0.380337	0.660116	0.509179	0.764518
YNL299W	151.728	-0.433848	0.351273	-1.23507	0.216803	0.505167
YNL298W	98.7813	-0.723437	0.497678	-1.45362	0.14605	0.419029
YNL295W	186.419	0.511005	0.338285	1.51057	0.130897	0.395973
YNL293W	135.867	-0.0364082	0.330266	-0.110239	0.91222	0.974191
YNL292W	120.28	0.578141	0.34437	1.67884	0.0931836	0.325368
YNL290W	253.764	0.323707	0.312591	1.03556	0.300408	0.598759
YNL289W	189.75	0.0853385	0.310237	0.275075	0.783259	0.922053
YNL288W	243.537	0.728414	0.310546	2.34559	0.0189971	0.128518
YNL287W	371.59	-0.603565	0.298278	-2.0235	0.0430218	0.207667
YNL286W	49.8903	0.302176	0.426855	0.707913	0.479	0.739406
YNL282W	133.711	0.0247402	0.345564	0.0715937	0.942925	0.985065
YNL278W	104.843	-0.522123	0.402606	-1.29686	0.194679	0.475321
YNL275W	184.377	0.160808	0.315094	0.510348	0.609808	0.826027
YNL273W	80.0768	-0.962813	0.506909	-1.89938	0.0575144	0.245743
YNL267W	257.441	-0.0467219	0.317039	-0.14737	0.88284	0.966024
YNL261W	205.113	-0.298141	0.351315	-0.848641	0.396081	0.679101
YNL256W	257.216	0.262898	0.376438	0.698383	0.484938	0.743925
YNL253W	56.1484	-0.228944	0.41242	-0.555124	0.57881	0.805237
YNL250W	115.03	-0.0813723	0.377584	-0.215508	0.829371	0.940779
YNL247W	240.847	-0.909286	0.412151	-2.2062	0.0273703	0.158418
YNL246W	89.656	-0.373431	0.380595	-0.981178	0.326505	0.624679
YNL243W	421.29	0.0560248	0.317236	0.176603	0.85982	0.956968
YNL242W	63.6953	-1.72345	0.429563	-4.0121	6.01798e-05	0.00281128
YNL239W	75.025	-0.468044	0.422907	-1.10673	0.26841	0.565975
YNL238W	217.863	-0.557359	0.345297	-1.61414	0.106497	0.354454
YNL234W	132.498	0.6298	0.341267	1.84548	0.0649683	0.262259
YNL233W	104.306	-0.544504	0.367559	-1.48141	0.138499	0.407431
YNL232W	158.721	0.908984	0.332238	2.73595	0.00622011	0.0651562
YNL228W	67.6271	-2.31717	0.453933	-5.10465	3.31408e-07	4.55304e-05
YNL223W	108.766	-0.0457622	0.35133	-0.130254	0.896365	0.97006
YNL222W	124.922	-0.534275	0.344145	-1.55247	0.12055	0.377062
YNL220W	1073.42	0.372807	0.325036	1.14697	0.251394	0.547627
YNL217W	137.864	0.215531	0.337023	0.639514	0.522489	0.772807
YNL216W	244.828	0.073547	0.29251	0.251434	0.801479	0.929227
YNL215W	65.9279	0.859789	0.437153	1.96679	0.049207	0.224571
YNL214W	35.0825	-0.331909	0.454302	-0.73059	0.465029	0.732078
YNL212W	165.921	-0.12169	0.349695	-0.347988	0.727849	0.894583
YNL209W	229.047	0.280887	0.357608	0.785461	0.432183	0.707497
YNL208W	51.8707	1.42631	0.451362	3.16001	0.00157764	0.0272748
YNL207W	198.011	0.187996	0.314078	0.598567	0.549462	0.790711
YNL202W	1.99514	-0.292935	0.370291	-0.791095	0.428889	#N/A
YNL192W	339.575	0.547751	0.301758	1.8152	0.0694936	0.274896
YNL191W	139.996	0.0894948	0.338393	0.26447	0.791418	0.925983
YNL190W	618.961	0.38815	0.257957	1.50471	0.132399	0.398425
YNL189W	284.428	-0.591456	0.456835	-1.29468	0.19543	0.475854
YNL188W	92.4422	0.503257	0.371985	1.35289	0.176089	0.456452
YNL187W	165.353	0.884725	0.317793	2.78397	0.00536986	0.0591393
YNL186W	338.003	0.117327	0.296377	0.395871	0.6922	0.874357
YNL181W	78.3537	0.0338072	0.413294	0.0817994	0.934806	0.981569
YNL178W	1420.53	-0.316115	0.270632	-1.16806	0.242781	0.537308
YNL165W	54.338	-0.218344	0.422286	-0.517053	0.605119	0.822658
YNL162W	472.331	-0.0903506	0.314622	-0.287172	0.77398	0.916781
YNL161W	129.972	-0.158305	0.369722	-0.428175	0.668524	0.862407
YNL158W	24.7917	-0.485377	0.491078	-0.98839	0.322962	0.619892
YNL155W	78.6113	-0.554679	0.384451	-1.44278	0.149082	0.424657
YNL152W	104.884	0.0863426	0.40161	0.214991	0.829774	0.940937
YNL142W	119.201	-0.297555	0.392424	-0.758248	0.448302	0.717766
YNL141W	446.228	0.231967	0.326885	0.70963	0.477934	0.73884
YNL138W	176.61	-0.0667212	0.421464	-0.158308	0.874214	0.962212
YNL136W	64.649	0.133595	0.444354	0.300649	0.763682	0.912942
YNL132W	439.587	-0.0686627	0.293558	-0.233898	0.815064	0.934042
YNL127W	135.305	-0.325678	0.368969	-0.882671	0.377414	0.665083
YNL124W	354.099	0.670524	0.284427	2.35746	0.0184006	0.125433
YNL123W	277.041	-1.41895	0.319174	-4.44571	8.76009e-06	0.000662274
YNL119W	127.666	-0.34737	0.38083	-0.912139	0.361696	0.653174
YNL116W	151.152	0.0903688	0.375123	0.240904	0.809629	0.933363
YNL112W	3836.52	0.867458	0.245537	3.5329	0.000411033	0.0108069
YNL107W	58.5946	0.480078	0.405206	1.18478	0.236106	0.528097
YNL103W	215.45	0.0149802	0.312962	0.0478657	0.961823	0.990954
YNL102W	128.429	-0.172985	0.334244	-0.517542	0.604778	0.822658
YNL101W	97.1214	-1.21694	0.448601	-2.71273	0.00667306	0.0682985
YNL100W	85.5513	0.431583	0.432832	0.997117	0.318708	0.617032
YNL094W	163.42	-0.00477112	0.354183	-0.0134708	0.989252	0.997048
YNL091W	380.814	0.332421	0.282025	1.17869	0.238521	0.531833
YNL090W	88.4508	-0.567065	0.408052	-1.38969	0.164624	0.443823
YNL087W	506.216	-0.0746634	0.281415	-0.265314	0.790768	0.925983
YNL082W	78.7019	-0.612297	0.406328	-1.5069	0.131835	0.397397
YNL078W	123.428	0.565373	0.418499	1.35095	0.17671	0.457556
YNL077W	139.164	0.692733	0.328816	2.10675	0.0351395	0.186393
YNL076W	116.235	0.172039	0.358248	0.480224	0.631068	0.841176
YNL075W	161.364	0.815676	0.379572	2.14893	0.0316396	0.173605
YNL073W	182.417	-0.137905	0.375431	-0.367324	0.713377	0.885365
YNL072W	81.5456	0.38449	0.379873	1.01216	0.311464	0.60795
YNL071W	348.605	0.349882	0.305935	1.14365	0.252769	0.548894
YNL067W	1390.34	-0.34334	0.267972	-1.28125	0.200105	0.481934
YNL065W	1078.21	1.05979	0.277192	3.8233	0.000131677	0.00479951
YNL063W	90.8685	-0.867359	0.380564	-2.27914	0.0226588	0.143116
YNL061W	517.11	1.04399	0.282497	3.69559	0.000219378	0.00725571
YNL056W	62.9513	0.455054	0.412008	1.10448	0.269386	0.567013
YNL052W	130.56	0.106336	0.359956	0.295413	0.767678	0.914821
YNL051W	57.2095	-0.106612	0.42089	-0.2533	0.800036	0.928437
YNL048W	148.348	-0.0599023	0.326947	-0.183217	0.854628	0.954614
YNL044W	116.685	-0.32931	0.432131	-0.762059	0.446025	0.716656
YNL042W	150.033	-1.52051	0.395117	-3.84824	0.00011897	0.00466989
YNL040W	66.8327	-0.162223	0.434495	-0.37336	0.70888	0.884286
YNL039W	182.751	0.902583	0.312951	2.8841	0.00392531	0.0486847
YNL038W	55.4314	-1.01929	0.422727	-2.41122	0.0158992	0.115196
YNL036W	40.2544	-1.60171	0.475312	-3.36982	0.00075218	0.0163829
YNL033W	0.318016	0.120705	0.187402	0.644094	0.519514	#N/A
YNL026W	137.034	0.0968503	0.339025	0.285673	0.775129	0.916856
YNL021W	198.223	0.771965	0.351289	2.19752	0.0279834	0.160588
YNL016W	434.947	0.62441	0.267044	2.33823	0.0193755	0.130092
YNL010W	224.151	-0.424127	0.312343	-1.35789	0.1745	0.454803
YNL009W	96.9307	-0.831898	0.411658	-2.02085	0.0432955	0.208145
YNL006W	256.313	-0.254154	0.2964	-0.857469	0.391186	0.676167
YNL004W	320.434	0.0882907	0.34217	0.258032	0.796382	0.926303
YNL001W	115.766	-0.135921	0.362109	-0.375359	0.707393	0.883808
YNR004W	21.4468	-0.76896	0.497263	-1.54638	0.122012	0.379501
YNR006W	59.1331	-0.747066	0.463803	-1.61074	0.107237	0.355219
YNR008W	100.957	-0.0808285	0.382097	-0.211539	0.832466	0.942196
YNR009W	100.068	-0.0164234	0.384124	-0.0427554	0.965896	0.992321
YNR014W	7.23191	0.1091	0.484628	0.225121	0.821885	#N/A
YNR015W	172.883	0.083131	0.349887	0.237594	0.812196	0.933365
YNR017W	165.022	0.843941	0.33563	2.5145	0.01192	0.0976265
YNR018W	226.519	0.432891	0.314904	1.37468	0.169232	0.450254
YNR019W	159.664	0.501194	0.364664	1.3744	0.169318	0.450254
YNR021W	296.687	0.0319044	0.287808	0.110853	0.911733	0.974191
YNR023W	64.9065	-0.525287	0.47586	-1.10387	0.269651	0.567013
YNR024W	21.5013	0.384728	0.504607	0.762431	0.445803	0.716656
YNR030W	140.861	-0.35734	0.336952	-1.06051	0.288915	0.588372
YNR032W	173.48	-0.0698986	0.323465	-0.216093	0.828915	0.940779
YNR033W	280.995	0.30087	0.289604	1.0389	0.29885	0.5977
YNR034W	110.177	0.707524	0.371757	1.90319	0.0570157	0.245078
YNR038W	304.844	0.35952	0.2872	1.25181	0.210639	0.496964
YNR040W	48.1009	-0.375648	0.43157	-0.870423	0.384069	0.670376
YNR043W	265.577	0.426978	0.333005	1.2822	0.199773	0.481934
YNR045W	135.649	0.692063	0.330883	2.09156	0.0364777	0.190577
YNR047W	201.389	0.373268	0.32261	1.15703	0.247262	0.542895
YNR048W	107.965	0.271175	0.36515	0.74264	0.4577	0.72564
YNR058W	34.7232	-0.962917	0.46128	-2.08749	0.0368437	0.191845
YNR059W	129.558	-0.388697	0.347367	-1.11898	0.263148	0.56283
YNR063W	78.9024	0.115481	0.455315	0.253628	0.799783	0.928437
YNR072W	4.60667	0.23737	0.458858	0.517306	0.604942	#N/A
YOL152W	95.8075	-0.805527	0.457239	-1.76172	0.0781166	0.292181
YOL144W	169.909	0.534033	0.327294	1.63166	0.102751	0.345274
YOL142W	72.1137	-0.273823	0.400763	-0.683253	0.494447	0.752841
YOL133W	39.0338	0.288498	0.441151	0.653967	0.513133	0.766017
YOL130W	273.209	0.159208	0.305388	0.52133	0.602137	0.820833
YOL129W	27.9555	-1.14741	0.510337	-2.24834	0.0245543	0.148516
YOL127W	949.245	0.155431	0.262962	0.591077	0.554469	0.792542
YOL125W	223.273	0.323853	0.349907	0.92554	0.354685	0.64971
YOL123W	425.742	-2.12096	0.297651	-7.12566	1.03582e-12	9.24988e-10
YOL117W	33.3038	-0.500319	0.469524	-1.06559	0.28661	0.587024
YOL116W	75.776	-0.103672	0.397064	-0.261095	0.794019	0.926303
YOL115W	127.734	-0.198432	0.340848	-0.58217	0.560452	0.796315
YOL110W	55.5036	-0.776204	0.424849	-1.82701	0.0676984	0.268986
YOL103W	274.893	0.452093	0.330943	1.36607	0.171916	0.453372
YOL100W	89.8677	-0.787183	0.405573	-1.94092	0.0522685	0.231184
YOL090W	180.361	-0.47345	0.338016	-1.40068	0.161311	0.439513
YOL085W-A	16.1242	-0.216405	0.510125	-0.42422	0.671405	#N/A
YOL082W	97.3091	-0.132801	0.421335	-0.31519	0.752617	0.909147
YOL078W	160.684	0.0755675	0.329544	0.229309	0.818629	0.935426
YOL076W	175.332	-0.981193	0.379314	-2.58676	0.00968832	0.0850287
YOL072W	154.009	-0.513855	0.363021	-1.4155	0.156923	0.436326
YOL069W	94.5542	-1.20125	0.447706	-2.68312	0.0072938	0.0721703
YOL061W	612.32	0.194917	0.329236	0.592029	0.553831	0.791948
YOL059W	805.983	0.6639	0.258933	2.56398	0.010348	0.0894985
YOL058W	65.1486	-0.642464	0.503092	-1.27703	0.201591	0.482632
YOL057W	137.712	-0.261989	0.330535	-0.792622	0.427998	0.705483
YOL056W	48.3873	0.0728633	0.445462	0.163568	0.870071	0.960413
YOL054W	90.0559	0.984286	0.420543	2.34051	0.0192574	0.129543
YOL053W	51.4336	-0.0149367	0.416139	-0.0358934	0.971367	0.992768
YOL051W	252.196	-0.133669	0.414417	-0.322548	0.747037	0.9067
YOL049W	135.946	-0.502827	0.350213	-1.43578	0.151066	0.428601
YOL045W	235.908	-0.00313257	0.30824	-0.0101628	0.991891	0.997061
YOL044W	50.2305	-0.274265	0.437278	-0.627209	0.530523	0.778552
YOL042W	79.1571	-0.327496	0.40111	-0.816473	0.414229	0.697231
YOL038W	252.653	0.707132	0.342421	2.06509	0.038914	0.196885
YOL036W	186.082	-0.0750231	0.318655	-0.235437	0.81387	0.933365
YOL034W	137.399	0.203318	0.364703	0.557488	0.577194	0.804806
YOL033W	88.3195	-0.262818	0.369489	-0.7113	0.476899	0.738593
YOL032W	57.2877	0.553097	0.403881	1.36945	0.170857	0.452076
YOL025W	62.0754	-0.0614373	0.40099	-0.153214	0.87823	0.963759
YOL023W	67.4682	-0.0495336	0.391608	-0.126488	0.899346	0.97259
YOL020W	1149	0.696691	0.250311	2.78331	0.00538081	0.0591393
YOL019W	202.031	0.268509	0.327067	0.820959	0.41167	0.694008
YOL017W	59.427	-0.382156	0.425896	-0.897299	0.36956	0.659704
YOL015W	45.7205	-1.61212	0.462136	-3.48842	0.000485892	0.0121371
YOL014W	165.89	0.781089	0.326451	2.39267	0.0167263	0.11831
YOL010W	596.322	0.610328	0.269534	2.26438	0.0235508	0.146302
YOL008W	35.3688	0.160884	0.460794	0.349145	0.726981	0.894395
YOL004W	309.578	-0.750783	0.406062	-1.84894	0.0644669	0.261975
YOL001W	94.7585	-0.50058	0.386201	-1.29617	0.194918	0.475521
YOR001W	228.93	0.0129876	0.309421	0.041974	0.966519	0.992321
YOR002W	319.165	-0.00270342	0.295837	-0.00913818	0.992709	0.997061
YOR003W	59.0172	-0.894015	0.426958	-2.09392	0.0362674	0.189952
YOR004W	152.66	-0.32668	0.325151	-1.0047	0.31504	0.613589
YOR017W	131.629	0.058303	0.336327	0.173352	0.862375	0.958433
YOR018W	98.7659	-0.505402	0.478836	-1.05548	0.291205	0.590487
YOR025W	254.79	-0.349106	0.292546	-1.19333	0.232739	0.524323
YOR026W	121.283	-0.667663	0.370552	-1.80181	0.0715755	0.280289
YOR032W-A	17.6509	-2.02452	0.51067	-3.96444	7.3568e-05	#N/A
YOR036W	44.9584	0.732009	0.442433	1.65451	0.0980244	0.335708
YOR037W	105.617	0.170094	0.380099	0.447498	0.654515	0.855799
YOR039W	146.067	0.0984017	0.333895	0.294708	0.768217	0.914995
YOR040W	46.8685	-0.415068	0.40031	-1.03686	0.299799	0.598592
YOR042W	142.649	1.00452	0.349985	2.87017	0.00410257	0.0501862
YOR043W	375.841	0.366812	0.336724	1.08936	0.275997	0.574846
YOR044W	66.4128	-0.399212	0.413587	-0.965242	0.334424	0.630376
YOR057W	54.7257	-1.54482	0.440273	-3.50877	0.000450181	0.0114046
YOR061W	170.158	1.08025	0.402005	2.68717	0.00720603	0.0715146
YOR063W	5164.42	0.303834	0.314387	0.966432	0.333828	0.630176
YOR069W	159.903	0.520929	0.324007	1.60777	0.107885	0.356161
YOR073W	64.5979	-0.625435	0.420064	-1.48891	0.136512	0.405338
YOR075W	40.3674	-0.864736	0.481785	-1.79486	0.0726761	0.282173
YOR085W	120.065	-0.204784	0.393143	-0.520891	0.602443	0.820833
YOR087W	169.162	0.00914617	0.337461	0.0271029	0.978378	0.996567
YOR091W	347.04	0.881573	0.317452	2.77702	0.00548591	0.0599256
YOR092W	105.062	-1.1051	0.399731	-2.76462	0.005699	0.0613158
YOR094W	61.7011	0.0338645	0.407421	0.0831192	0.933757	0.981569
YOR096W	900.376	0.42779	0.268853	1.59116	0.111573	0.363131
YOR099W	281.039	-0.252525	0.33981	-0.743137	0.457399	0.72564
YOR101W	311.863	0.964738	0.282165	3.41905	0.000628394	0.0147196
YOR106W	66.8241	1.01919	0.425651	2.39443	0.0166461	0.117976
YOR107W	58.3461	0.200187	0.416922	0.480155	0.631117	0.841176
YOR108W	509.659	-0.785835	0.394991	-1.9895	0.0466461	0.216673
YOR109W	138.803	-0.300488	0.351486	-0.85491	0.392601	0.676167
YOR110W	75.6946	0.210694	0.386059	0.545756	0.585234	0.810254
YOR113W	90.2218	0.239348	0.422989	0.565849	0.571496	0.801486
YOR117W	301.257	0.312016	0.323741	0.963784	0.335154	0.631091
YOR127W	290.123	-0.705725	0.294382	-2.39731	0.0165158	0.117519
YOR132W	80.9614	-0.824646	0.434862	-1.89634	0.0579151	0.246277
YOR136W	417.78	0.643027	0.372986	1.724	0.0847085	0.304959
YOR142W	83.8122	-0.512486	0.437224	-1.17214	0.241142	0.535339
YOR147W	165.549	-0.283136	0.31894	-0.887739	0.374681	0.663869
YOR154W	137.259	-0.00355225	0.332098	-0.0106964	0.991466	0.997048
YOR158W	67.3847	-0.661664	0.39642	-1.6691	0.0950975	0.329032
YOR160W	212.601	-0.144576	0.326854	-0.442325	0.658254	0.856349
YOR165W	163.131	-0.893961	0.354253	-2.52351	0.011619	0.0959163
YOR168W	921.25	0.535449	0.26543	2.01729	0.0436651	0.208546
YOR172W	174.051	0.353182	0.330948	1.06718	0.285889	0.586893
YOR173W	8.96405	-0.421397	0.502036	-0.839376	0.401258	#N/A
YOR174W	112.319	0.0845213	0.355426	0.237803	0.812034	0.933365
YOR176W	97.4697	-0.22074	0.389091	-0.567323	0.570495	0.801025
YOR187W	306.097	-0.126181	0.351535	-0.358941	0.719639	0.890697
YOR188W	258.195	0.490334	0.290675	1.68688	0.0916269	0.321504
YOR193W	76.6315	-0.089765	0.386001	-0.232551	0.81611	0.934268
YOR195W	113.928	-0.589255	0.365921	-1.61033	0.107325	0.355219
YOR197W	173.017	0.599764	0.343246	1.74733	0.0805801	0.298581
YOR202W	13.1807	-0.139556	0.504841	-0.276435	0.782214	#N/A
YOR204W	3146.07	0.794712	0.278269	2.85591	0.00429138	0.0517866
YOR206W	439.327	0.889531	0.318507	2.79281	0.00522517	0.0579637
YOR208W	84.9675	0.481922	0.395272	1.21922	0.222762	0.511051
YOR212W	293.892	0.522899	0.338453	1.54497	0.122354	0.380042
YOR217W	199.878	-0.0190642	0.344131	-0.0553981	0.955821	0.990899
YOR220W	88.2844	0.652613	0.391064	1.66881	0.0951541	0.329032
YOR222W	67.2213	-0.591543	0.434024	-1.36292	0.172906	0.453372
YOR223W	64.0076	0.923492	0.417819	2.21027	0.0270865	0.157835
YOR229W	90.3551	-0.373607	0.377691	-0.989186	0.322572	0.619488
YOR230W	194.451	-0.675771	0.474851	-1.42312	0.154701	0.433304
YOR231W	90.1031	-0.535838	0.390645	-1.37168	0.170164	0.45091
YOR232W	98.2632	-1.71462	0.389475	-4.40239	1.07064e-05	0.000721568
YOR233W	202.721	-0.288621	0.314618	-0.91737	0.358949	0.651978
YOR238W	43.7394	-0.941029	0.453937	-2.07304	0.0381685	0.195327
YOR244W	143.66	0.500097	0.367005	1.36264	0.172995	0.453372
YOR255W	0.626957	-0.112823	0.201828	-0.559006	0.576158	#N/A
YOR258W	9.18198	0.167696	0.508855	0.329555	0.741736	#N/A
YOR260W	276.892	-0.581117	0.288473	-2.01446	0.0439616	0.209095
YOR262W	83.4075	-0.690984	0.418717	-1.65024	0.0988937	0.337893
YOR264W	167.541	0.48734	0.350377	1.3909	0.164256	0.443792
YOR266W	52.4104	0.38462	0.428101	0.898433	0.368955	0.659613
YOR269W	82.883	0.574386	0.398241	1.44231	0.149216	0.424701
YOR272W	492.139	0.724071	0.276049	2.62298	0.0087164	0.0796291
YOR274W	99.4574	0.082469	0.364491	0.226258	0.821001	0.936638
YOR278W	31.287	0.0418851	0.498479	0.0840258	0.933036	0.981569
YOR283W	211.87	0.772211	0.339463	2.2748	0.0229179	0.143116
YOR284W	28.7593	-0.850055	0.48048	-1.76918	0.0768642	0.290662
YOR289W	20.6641	-0.304159	0.503791	-0.603741	0.546016	0.789623
YOR291W	114.98	-3.79605	0.438364	-8.65958	4.73518e-18	1.69141e-14
YOR293W	511.082	0.689518	0.327906	2.10279	0.0354838	0.186944
YOR294W	140.131	-0.308235	0.339187	-0.908749	0.363483	0.655407
YOR298W	33.4979	-1.7101	0.496446	-3.44469	0.000571711	0.0137283
YOR301W	339.494	0.527438	0.471512	1.11861	0.263306	0.56283
YOR304W	252.677	-0.183727	0.294057	-0.6248	0.532102	0.778963
YOR315W	570.705	0.598886	0.269903	2.2189	0.0264937	0.156681
YOR317W	188.342	-0.140782	0.314168	-0.448111	0.654073	0.855799
YOR319W	52.0326	-0.245416	0.428356	-0.572924	0.566696	0.799462
YOR321W	101.924	-0.156924	0.363293	-0.431949	0.665779	0.861395
YOR325W	0.250783	-0.0885277	0.185905	-0.476198	0.633933	#N/A
YOR332W	141.88	0.574663	0.345478	1.66338	0.0962355	0.33085
YOR334W	70.3647	-0.180244	0.387188	-0.465521	0.641558	0.848543
YOR336W	182.954	-0.806258	0.345305	-2.33491	0.019548	0.130515
YOR346W	147.101	-0.847198	0.415186	-2.04052	0.0412982	0.202634
YOR352W	26.3693	0.189241	0.498088	0.379934	0.703994	0.881412
YOR355W	294.184	-0.573575	0.304343	-1.88463	0.0594793	0.249659
YOR366W	66.7267	-0.477288	0.453752	-1.05187	0.292859	0.591347
YOR367W	29.0872	0.136141	0.469273	0.29011	0.771732	0.91647
YOR368W	41.5526	-1.38751	0.506428	-2.73979	0.00614791	0.0645892
YOR377W	127.997	-0.106097	0.351325	-0.301992	0.762658	0.912624
YOR385W	88.8269	0.751763	0.395405	1.90125	0.0572697	0.245285
YOR389W	4.37815	-0.0557645	0.452742	-0.123171	0.901972	#N/A
YOR390W	10.5979	0.0252046	0.50644	0.0497683	0.960307	#N/A
YPL273W	213.957	0.517231	0.342427	1.51049	0.130919	0.395973
YPL270W	187.158	0.0893419	0.379022	0.235717	0.813652	0.933365
YPL269W	93.9908	-0.595441	0.416276	-1.4304	0.152603	0.431589
YPL268W	148.8	-0.00390416	0.363375	-0.0107442	0.991428	0.997048
YPL267W	28.767	0.352335	0.480516	0.733243	0.46341	0.72985
YPL262W	126.875	0.197735	0.406324	0.486643	0.626512	0.838165
YPL260W	201.329	0.55417	0.308147	1.7984	0.0721143	0.280588
YPL257W	42.2262	-2.04238	0.463853	-4.40307	1.0673e-05	0.000721568
YPL255W	126.011	0.249906	0.33783	0.739739	0.459458	0.726831
YPL254W	145.242	-0.41343	0.361481	-1.14371	0.252744	0.548894
YPL245W	380.962	-0.398621	0.273745	-1.45618	0.145344	0.41801
YPL243W	265.59	-0.329207	0.293429	-1.12193	0.261893	0.561177
YPL239W	104.29	-0.105256	0.392298	-0.268306	0.788464	0.924924
YPL237W	399.459	0.633524	0.305437	2.07415	0.0380651	0.195298
YPL235W	293.089	0.547113	0.291178	1.87897	0.0602492	0.251294
YPL233W	48.1361	0.0975888	0.430263	0.226812	0.82057	0.936446
YPL232W	74.6925	-0.0228099	0.389125	-0.0586185	0.953256	0.989615
YPL229W	60.0429	1.03697	0.437046	2.37267	0.01766	0.122596
YPL228W	78.7189	-0.337718	0.381005	-0.886387	0.375409	0.664171
YPL226W	897.781	0.227244	0.306957	0.740313	0.45911	0.726602
YPL222W	61.2502	0.742708	0.397662	1.86768	0.0618061	0.254869
YPL221W	857.479	0.44124	0.264484	1.66831	0.0952548	0.32905
YPL220W	0	#N/A	#N/A	#N/A	#N/A	#N/A
YPL219W	36.8211	0.60001	0.462382	1.29765	0.194407	0.474982
YPL218W	184.801	-0.251082	0.339888	-0.73872	0.460077	0.727488
YPL216W	78.2681	-1.38619	0.438603	-3.16046	0.0015752	0.0272748
YPL215W	98.6483	-0.321438	0.423583	-0.758855	0.447939	0.717506
YPL213W	35.6094	-0.238915	0.464362	-0.514502	0.606901	0.823983
YPL211W	197.512	-0.0676209	0.316288	-0.213795	0.830707	0.941696
YPL208W	60.0433	-0.844467	0.419733	-2.01192	0.0442287	0.209748
YPL207W	313.215	-0.348833	0.334217	-1.04373	0.296609	0.595313
YPL204W	487.726	0.602096	0.390558	1.54163	0.123163	0.3809
YPL203W	41.7646	-0.452886	0.470494	-0.962574	0.335761	0.631091
YPL196W	51.5263	0.406373	0.441521	0.920394	0.357367	0.651293
YPL195W	296.556	0.0064305	0.313962	0.0204818	0.983659	0.997048
YPL194W	50.6356	-0.0390737	0.424958	-0.0919471	0.92674	0.979383
YPL193W	92.4301	-0.211688	0.389903	-0.542925	0.587182	0.810287
YPL189W	11.5374	-1.38173	0.506762	-2.72659	0.00639934	#N/A
YPL188W	109.555	-0.217041	0.349432	-0.621125	0.534517	0.780129
YPL181W	129.48	0.71188	0.348771	2.04111	0.0412399	0.202634
YPL180W	120.265	-0.466554	0.368801	-1.26506	0.205851	0.489222
YPL179W	255.546	-0.017369	0.292097	-0.0594632	0.952583	0.989615
YPL178W	83.8629	-0.0713417	0.384978	-0.185314	0.852983	0.954479
YPL175W	135.826	0.186608	0.404047	0.461846	0.644192	0.849853
YPL173W	70.6014	-0.148454	0.421687	-0.352048	0.724803	0.893805
YPL168W	67.2789	-0.24807	0.402061	-0.616995	0.537238	0.782632
YPL166W	35.2048	-0.0732346	0.499895	-0.1465	0.883527	0.966024
YPL160W	1324.29	0.00399377	0.278888	0.0143203	0.988574	0.997048
YPL157W	211.473	0.149955	0.303259	0.494478	0.620968	0.834499
YPL147W	29.5855	-1.24612	0.507112	-2.4573	0.0139987	0.105939
YPL143W	704.74	0.247257	0.268982	0.919235	0.357973	0.65139
YPL132W	85.7569	0.514982	0.371665	1.38561	0.165866	0.444427
YPL131W	1984.19	0.936085	0.296603	3.15602	0.00159941	0.0273353
YPL129W	96.627	0.334022	0.370539	0.90145	0.367349	0.659085
YPL126W	506.614	0.510478	0.295189	1.72933	0.0837508	0.302944
YPL125W	126.09	-1.55212	0.358518	-4.32927	1.49608e-05	0.000921377
YPL124W	27.3668	0.49377	0.471961	1.04621	0.295464	0.595008
YPL120W	32.8435	-0.633415	0.473154	-1.33871	0.180666	0.462276
YPL118W	55.9035	-1.10028	0.438336	-2.51012	0.012069	0.0976265
YPL116W	155.021	-0.164724	0.343406	-0.479676	0.631458	0.841316
YPL114W	74.3114	-0.851501	0.39759	-2.14165	0.0322213	0.175985
YPL111W	150.172	-0.136669	0.334818	-0.408188	0.683136	0.869796
YPL107W	38.3824	0.839376	0.445654	1.88347	0.0596364	0.250025
YPL104W	82.5644	0.501822	0.379437	1.32254	0.185987	0.466793
YPL101W	168.978	0.313804	0.329749	0.951647	0.341276	0.635578
YPL100W	73.2191	0.152514	0.407864	0.373932	0.708455	0.884207
YPL097W	160.757	0.416624	0.319461	1.30415	0.192184	0.474556
YPL096W	57.3292	-0.0176891	0.463206	-0.0381884	0.969537	0.992321
YPL093W	954.626	0.401158	0.265673	1.50997	0.131051	0.396035
YPL092W	319.088	0.592722	0.358102	1.65517	0.0978891	0.335566
YPL091W	99.7476	-0.464859	0.392266	-1.18506	0.235994	0.528097
YPL088W	63.9862	0.0462519	0.419453	0.110267	0.912198	0.974191
YPL087W	92.3657	0.567919	0.427592	1.32818	0.184119	0.464858
YPL084W	136.786	-0.33313	0.346361	-0.961802	0.336149	0.631091
YPL081W	2046.07	-0.797897	0.312119	-2.55639	0.0105766	0.0906257
YPL079W	401.517	-0.441341	0.311193	-1.41822	0.156127	0.43547
YPL076W	90.6776	-0.512336	0.401371	-1.27646	0.201791	0.482632
YPL075W	597.246	-0.292894	0.283153	-1.0344	0.300949	0.59888
YPL074W	212.637	0.868888	0.328343	2.64628	0.00813821	0.0769039
YPL072W	51.8993	-0.847052	0.436467	-1.9407	0.0522946	0.231184
YPL070W	56.8732	0.126939	0.437518	0.290135	0.771713	0.91647
YPL066W	155.58	0.259767	0.356718	0.728215	0.466482	0.733073
YPL065W	10.3805	-0.450728	0.501328	-0.899068	0.368616	#N/A
YPL063W	166.822	0.223475	0.353726	0.631775	0.527534	0.776092
YPL062W	0.279521	-0.0912365	0.187887	-0.485592	0.627257	#N/A
YPL060W	75.7012	0.314186	0.396346	0.792706	0.427949	0.705483
YPL052W	85.4362	-0.456005	0.425492	-1.07171	0.283849	0.58424
YPL051W	27.7473	0.18102	0.491508	0.368295	0.712653	0.885219
YPL048W	299.99	0.120895	0.38818	0.311441	0.755465	0.909713
YPL047W	106.877	-0.648131	0.378793	-1.71104	0.0870731	0.310404
YPL034W	30.3594	-0.17558	0.474698	-0.369878	0.711473	0.885191
YPL030W	162.018	0.0255191	0.364827	0.0699486	0.944235	0.985336
YPL029W	160.812	0.471478	0.353331	1.33438	0.182079	0.46456
YPL028W	364.59	-0.698719	0.281668	-2.48064	0.0131146	0.102506
YPL027W	0.684434	-0.159696	0.239	-0.668185	0.504015	#N/A
YPL024W	22.6492	-0.38378	0.509553	-0.753169	0.451348	0.721285
YPL022W	277.818	-0.186142	0.296451	-0.627901	0.530069	0.778528
YPL018W	83.8543	-0.441902	0.429511	-1.02885	0.303551	0.601586
YPL014W	65.2332	-0.0491479	0.422939	-0.116206	0.90749	0.974191
YPL012W	693.65	0.127289	0.264959	0.480412	0.630934	0.841176
YPL010W	74.0315	-0.788082	0.422337	-1.866	0.0620409	0.255017
YPL008W	113.401	-0.014731	0.36519	-0.0403378	0.967824	0.992321
YPL006W	157.454	-0.788095	0.360483	-2.18622	0.0287997	0.16381
YPL005W	107.744	0.205034	0.355607	0.576573	0.564228	0.798503
YPL003W	27.6636	-1.31071	0.502431	-2.60874	0.00908771	0.0821805
YPL001W	49.3958	-0.317316	0.427556	-0.742162	0.457989	0.72564
YPR001W	12.5567	-0.62605	0.49338	-1.2689	0.204476	#N/A
YPR002W	23.1548	0.0130921	0.485365	0.0269737	0.978481	0.996567
YPR008W	171.151	0.274994	0.327964	0.838486	0.401758	0.684628
YPR009W	76.4506	-0.456823	0.449152	-1.01708	0.309116	0.605785
YPR018W	135.906	1.14247	0.331225	3.44923	0.000562197	0.013661
YPR019W	217.005	0.495099	0.331811	1.49211	0.13567	0.404413
YPR024W	473.045	0.226246	0.277501	0.815297	0.414902	0.697231
YPR026W	112.61	-0.614428	0.348558	-1.76277	0.0779392	0.292052
YPR028W	151.429	-1.20778	0.36136	-3.3423	0.000830861	0.0178502
YPR030W	86.2367	-0.589287	0.399645	-1.47452	0.14034	0.409601
YPR031W	100.902	-0.507689	0.378174	-1.34248	0.179442	0.461205
YPR032W	134.026	0.334896	0.355907	0.940965	0.346723	0.642372
YPR034W	482.149	1.08913	0.290623	3.74756	0.000178565	0.00613302
YPR035W	1606.65	0.882216	0.264051	3.34108	0.000834541	0.0178502
YPR036W	780.667	0.524479	0.329763	1.59047	0.111728	0.363143
YPR040W	71.9701	0.474924	0.399618	1.18844	0.234658	0.52717
YPR041W	837.029	0.580235	0.278688	2.08203	0.0373401	0.193583
YPR043W	850.585	0.0541134	0.310947	0.174028	0.861844	0.958141
YPR047W	24.5201	-0.70322	0.487219	-1.44333	0.148926	0.424657
YPR048W	187.519	-0.156736	0.319886	-0.489975	0.624151	0.836574
YPR055W	117.41	-1.6142	0.366594	-4.40325	1.06643e-05	0.000721568
YPR056W	125.146	-1.02139	0.345955	-2.95238	0.0031533	0.0431556
YPR057W	94.8443	0.318041	0.39246	0.810376	0.417724	0.698853
YPR058W	66.6284	-0.257094	0.444058	-0.578964	0.562614	0.798433
YPR070W	133.233	-0.662384	0.344744	-1.92138	0.0546834	0.236931
YPR071W	71.0901	0.0234896	0.398674	0.0589194	0.953016	0.989615
YPR072W	124.556	-0.49336	0.355022	-1.38966	0.164632	0.443823
YPR079W	47.9778	0.0164261	0.440832	0.0372615	0.970276	0.992321
YPR083W	132.657	0.401467	0.355635	1.12887	0.258952	0.557214
YPR084W	132.993	0.650939	0.331867	1.96144	0.0498272	0.224672
YPR089W	196.88	-0.0275269	0.306594	-0.0897828	0.92846	0.980063
YPR097W	262.737	-0.404788	0.292059	-1.38598	0.165753	0.444427
YPR101W	32.0276	-0.314477	0.471646	-0.666766	0.504922	0.760967
YPR103W	250.742	0.787861	0.298428	2.64004	0.00828962	0.077312
YPR106W	198.1	0.370182	0.31237	1.18508	0.235987	0.528097
YPR108W	243.237	0.367862	0.34603	1.06309	0.287739	0.58789
YPR109W	99.1148	-0.396935	0.362093	-1.09622	0.27298	0.570067
YPR111W	125.396	0.216261	0.352474	0.613552	0.539511	0.784261
YPR113W	244.256	0.0412545	0.308118	0.133892	0.893488	0.968601
YPR114W	90.5107	0.584664	0.412792	1.41636	0.156669	0.436182
YPR115W	162.544	0.0534445	0.320492	0.166757	0.867561	0.959792
YPR116W	48.7165	0.428032	0.420283	1.01844	0.30847	0.605414
YPR118W	151.995	-0.571789	0.366274	-1.5611	0.1185	0.373266
YPR119W	208.235	-0.0378178	0.305349	-0.123851	0.901433	0.973668
YPR121W	30.3509	-1.05367	0.477713	-2.20565	0.0274082	0.158418
YPR124W	940.655	0.639015	0.310218	2.05989	0.0394089	0.197607
YPR125W	232.454	0.233649	0.30601	0.763534	0.445145	0.716656
YPR127W	79.0191	-0.49234	0.431965	-1.13977	0.254383	0.550035
YPR129W	129.387	0.396141	0.346857	1.14209	0.253418	0.548943
YPR132W	315.796	0.595605	0.449398	1.32534	0.185058	0.465841
YPR134W	24.7605	-0.501903	0.502621	-0.998572	0.318002	0.616735
YPR135W	109.228	-0.14961	0.352308	-0.424657	0.671087	0.863952
YPR137W	246.875	0.00597244	0.400282	0.0149206	0.988096	0.997048
YPR140W	102.633	0.515898	0.369799	1.39508	0.162993	0.441386
YPR143W	150.479	0.945507	0.338239	2.79538	0.00518383	0.0576843
YPR145W	997.956	0.298918	0.346505	0.862667	0.388321	0.673014
YPR149W	125.597	-0.183913	0.371748	-0.494724	0.620795	0.834499
YPR153W	33.2859	-0.355475	0.464845	-0.764718	0.44444	0.716656
YPR154W	47.3995	0.282411	0.489758	0.576633	0.564187	0.798503
YPR157W	40.7479	1.52822	0.486643	3.14034	0.00168754	0.0285051
YPR159W	705.066	0.305809	0.307622	0.994106	0.320171	0.618524
YPR165W	131.107	-1.04025	0.476797	-2.18174	0.029129	0.164738
YPR172W	11.5322	0.0707641	0.508799	0.139081	0.889386	#N/A
YPR175W	134.281	-0.447618	0.366392	-1.22169	0.221824	0.51021
YPR178W	41.2224	-0.400089	0.510467	-0.78377	0.433175	0.707507
YPR180W	94.0258	0.481596	0.390998	1.23171	0.218057	0.506854
YPR183W	209.171	0.71316	0.422085	1.68961	0.0911026	0.320294
YPR185W	45.737	-0.965913	0.479139	-2.01593	0.0438068	0.208916
YPR189W	207.694	-0.866385	0.350366	-2.4728	0.013406	0.103597
YPR191W	133.533	0.909566	0.362523	2.50899	0.0121077	0.0976265
YPR192W	6.12773	-0.388342	0.488229	-0.795409	0.426376	#N/A
YPR196W	83.1214	-0.20764	0.384704	-0.539739	0.589377	0.811551
YPR198W	158.651	-0.1804	0.327768	-0.55039	0.582052	0.808669
YAL047C	65.1074	0.342144	0.405665	0.843415	0.398996	0.681595
YAL043C	363.98	0.54726	0.322272	1.69813	0.0894835	0.316784
YAL040C	333.516	0.982023	0.301004	3.26249	0.00110436	0.0214132
YAL039C	119.684	1.00316	0.38697	2.59236	0.00953202	0.0842781
YAL036C	479.144	0.267394	0.335497	0.79701	0.425445	0.703235
YAL034C	157.668	-0.0943467	0.334879	-0.281734	0.778148	0.919769
YAL032C	79.75	0.384744	0.388858	0.98942	0.322458	0.619488
YAL031C	120.347	-0.127445	0.408124	-0.31227	0.754836	0.909713
YAL029C	300.532	-0.635707	0.324763	-1.95745	0.0502948	0.225695
YAL025C	456.025	1.17755	0.333597	3.52985	0.000415792	0.0108069
YAL023C	880.251	0.146028	0.313853	0.465274	0.641735	0.848543
YAL022C	217.57	0.454359	0.310784	1.46197	0.143749	0.414758
YAL021C	235.121	0.0184322	0.373838	0.0493053	0.960676	0.990905
YAL020C	158.274	0.734086	0.338391	2.16934	0.0300566	0.167231
YAL015C	68.0445	0.15109	0.396264	0.381287	0.70299	0.881151
YAL014C	206.644	1.22076	0.342346	3.56586	0.000362658	0.0104726
YAL010C	69.0274	0.957354	0.390564	2.45121	0.0142377	0.106944
YAL007C	78.7647	-0.106573	0.388102	-0.274599	0.783624	0.922053
YAL001C	95.0315	-1.10191	0.434123	-2.53824	0.0111411	0.0938589
YAR002C-A	94.578	-0.547143	0.387421	-1.41227	0.15787	0.436465
YAR007C	70.8237	-0.822796	0.489078	-1.68234	0.0925023	0.324079
YAR014C	279.615	0.311802	0.28817	1.08201	0.27925	0.57786
YAR018C	52.8185	-0.00610109	0.438895	-0.013901	0.988909	0.997048
YAR019C	107.353	0.385364	0.362871	1.06199	0.288242	0.588007
YBL105C	207.92	-0.568233	0.317336	-1.79064	0.0733515	0.28387
YBL104C	185.089	-0.110315	0.318995	-0.34582	0.729478	0.894583
YBL103C	136.028	0.449288	0.334893	1.34158	0.179731	0.461205
YBL101C	121.801	0.128179	0.345236	0.37128	0.710429	0.885001
YBL091C-A	4.55977	-0.563661	0.450985	-1.24985	0.211356	#N/A
YBL091C	113.132	1.31486	0.397978	3.30386	0.000953633	0.0195603
YBL087C	264.196	-0.526806	0.339899	-1.54989	0.121168	0.37747
YBL086C	40.9175	-0.496831	0.491512	-1.01082	0.312102	0.608863
YBL080C	68.1794	0.250613	0.414699	0.604325	0.545627	0.789381
YBL076C	1465.79	-0.00341584	0.303499	-0.0112549	0.99102	0.997048
YBL067C	217.775	-0.408087	0.312022	-1.30788	0.190915	0.472264
YBL066C	124.047	-0.0121175	0.395609	-0.0306301	0.975565	0.994866
YBL064C	10.7503	-1.07968	0.499161	-2.16299	0.0305422	#N/A
YBL061C	186.483	-0.165544	0.357033	-0.463666	0.642887	0.849258
YBL057C	52.1169	-0.408109	0.4467	-0.913608	0.360923	0.652768
YBL055C	377.772	-0.231165	0.288947	-0.800027	0.423695	0.701533
YBL052C	80.9922	-3.19414	0.43655	-7.31678	2.54001e-13	3.0243e-10
YBL051C	192.346	-0.00108655	0.393524	-0.00276108	0.997797	0.998916
YBL047C	326.283	-0.598941	0.31652	-1.89227	0.0584551	0.247689
YBL045C	61.7687	0.11129	0.422311	0.263526	0.792145	0.926201
YBL042C	546.742	0.32177	0.311872	1.03174	0.302196	0.600357
YBL040C	90.7341	-0.609272	0.412672	-1.47641	0.139835	0.408748
YBL039C-A	1141.86	0.284115	0.257544	1.10317	0.269952	0.567013
YBL036C	117.654	0.476033	0.342343	1.39052	0.164372	0.443792
YBL035C	61.0949	-1.11958	0.41794	-2.67881	0.0073884	0.0729043
YBL030C	95.9387	-1.20961	0.487934	-2.47904	0.0131735	0.102742
YBL023C	246.85	0.62679	0.332397	1.88567	0.0593398	0.249367
YBL017C	414.31	-0.708524	0.279865	-2.53166	0.0113524	0.0947451
YBL014C	629.14	0.738807	0.451464	1.63647	0.101742	0.344769
YBL010C	67.7147	0.449666	0.407434	1.10365	0.269743	0.567013
YBR001C	61.6268	-0.888704	0.493753	-1.7999	0.071877	0.280289
YBR002C	249.724	-0.00130793	0.300564	-0.0043516	0.996528	0.998916
YBR004C	191.843	0.284772	0.312634	0.91088	0.362358	0.653709
YBR007C	85.7821	-0.145264	0.368939	-0.393734	0.693778	0.87465
YBR008C	93.6404	-0.361085	0.473731	-0.762215	0.445932	0.716656
YBR011C	380.98	0.3467	0.334194	1.03742	0.299539	0.598407
YBR014C	31.3662	0.614722	0.469431	1.30951	0.190363	0.471879
YBR015C	588.114	0.0665175	0.260471	0.255374	0.798434	0.927181
YBR023C	551.556	0.109365	0.271869	0.40227	0.687485	0.872671
YBR025C	587.699	-0.0383419	0.276668	-0.138584	0.889779	0.967729
YBR026C	58.1084	0.0291545	0.408813	0.0713148	0.943147	0.985065
YBR028C	131.919	0.241711	0.428538	0.564038	0.572728	0.802438
YBR029C	181.781	-0.756409	0.353399	-2.14038	0.032324	0.176082
YBR034C	1049.46	0.609098	0.273387	2.22797	0.0258826	0.153576
YBR035C	43.6683	-0.515486	0.493936	-1.04363	0.296657	0.595313
YBR036C	604.408	0.162959	0.270584	0.60225	0.547008	0.790098
YBR037C	96.3385	-0.044034	0.363281	-0.121212	0.903523	0.974048
YBR042C	128.934	0.0363288	0.346135	0.104955	0.916411	0.974191
YBR043C	338.376	0.00340362	0.292968	0.0116177	0.990731	0.997048
YBR044C	111.747	-0.282532	0.352992	-0.800391	0.423484	0.701533
YBR046C	25.1492	0.164673	0.479482	0.34344	0.731267	0.895163
YBR049C	133.73	-0.709561	0.44925	-1.57944	0.114236	0.366623
YBR050C	10.3171	-0.107908	0.508657	-0.212142	0.831996	#N/A
YBR052C	37.189	1.05947	0.455648	2.3252	0.0200615	0.132949
YBR053C	18.7489	-0.194364	0.505918	-0.38418	0.700845	#N/A
YBR055C	172.654	0.258941	0.327114	0.791592	0.428599	0.705483
[truncated: 1,764 more rows]

## Sheet: GAL5
	baseMean	log2FoldChange	lfcSE	stat	pvalue	padj
YAL062W	47.9066	-0.192922	0.377779	-0.510674	0.609579	#N/A
YAL058W	41.5538	0.469449	0.387344	1.21197	0.225525	#N/A
YAL056W	188.429	0.240792	0.284247	0.847122	0.396927	0.672779
YAL053W	353.328	0.265844	0.244038	1.08935	0.275997	0.55996
YAL051W	92.8776	-0.1981	0.321876	-0.615455	0.538254	0.779206
YAL047W-A	0	#N/A	#N/A	#N/A	#N/A	#N/A
YAL042W	134.261	0.437633	0.304034	1.43942	0.150032	0.419504
YAL041W	145.456	0.35779	0.285611	1.25272	0.210309	0.492141
YAL038W	1005.58	0.560156	0.420661	1.33161	0.182989	0.459775
YAL037W	11.2264	-0.790505	0.405058	-1.95159	0.0509875	#N/A
YAL035W	207.911	-0.20562	0.267951	-0.767381	0.442855	0.715058
YAL034W-A	5.64128	-0.166072	0.354769	-0.468114	0.639703	#N/A
YAL031W-A	6.08923	-0.159369	0.373925	-0.426206	0.669957	#N/A
YAL028W	105.618	0.279008	0.315798	0.883504	0.376964	0.656844
YAL027W	28.0433	0.581186	0.417287	1.39277	0.163689	#N/A
YAL019W	63.5543	-0.0533017	0.353635	-0.150725	0.880192	#N/A
YAL017W	291.225	0.155532	0.24539	0.633816	0.526201	0.772889
YAL016W	295.539	0.0317865	0.250646	0.126818	0.899084	0.963438
YAL013W	85.366	1.06503	0.333125	3.19708	0.00138827	0.0261028
YAL012W	50.6328	0.147395	0.414319	0.355754	0.722025	#N/A
YAL011W	51.7377	0.673706	0.380387	1.77111	0.0765431	#N/A
YAL009W	21.2352	0.175672	0.418371	0.419895	0.674562	#N/A
YAL008W	32.4495	0.131947	0.398613	0.331014	0.740634	#N/A
YAL002W	93.1031	-0.0295806	0.332081	-0.0890764	0.929021	0.975472
YAR002W	35.7072	-0.677505	0.400097	-1.69335	0.0903882	#N/A
YAR003W	42.3964	-0.55741	0.387012	-1.44029	0.149785	#N/A
YAR008W	6.08103	-0.0210258	0.371188	-0.0566447	0.954828	#N/A
YAR015W	54.0775	0.104466	0.403226	0.259076	0.795576	#N/A
YAR027W	90.3732	-0.214959	0.341908	-0.628705	0.529542	0.773504
YAR028W	28.986	-0.1164	0.409811	-0.284034	0.776384	#N/A
YAR033W	1.46851	0.0310464	0.234485	0.132403	0.894666	#N/A
YAR042W	145.182	0.0931695	0.286895	0.324751	0.745369	0.898109
YAR053W	0.302128	-0.0635445	0.128329	-0.495169	0.620481	#N/A
YBL102W	78.652	-0.0291157	0.333289	-0.0873586	0.930386	0.975639
YBL099W	452.272	0.246471	0.242927	1.01459	0.310302	0.595206
YBL089W	71.5035	-0.424892	0.34223	-1.24154	0.214406	#N/A
YBL085W	225.1	0.294113	0.260175	1.13044	0.25829	0.543985
YBL081W	10.2034	0.258774	0.404736	0.639365	0.522585	#N/A
YBL079W	161.931	-0.114772	0.282988	-0.40557	0.685058	0.868815
YBL071W-A	2.68403	-0.0324231	0.289495	-0.111999	0.910824	#N/A
YBL068W-A	12.9058	-0.0357581	0.4166	-0.0858333	0.931599	#N/A
YBL068W	27.4341	-0.263825	0.41038	-0.642879	0.520302	#N/A
YBL063W	39.215	-0.260127	0.390103	-0.666816	0.504889	#N/A
YBL060W	35.841	-0.266716	0.394156	-0.676676	0.498612	#N/A
YBL058W	363.833	0.569801	0.238054	2.39358	0.0166848	0.117814
YBL056W	376.045	0.520714	0.24725	2.10602	0.0352026	0.191015
YBL054W	15.5407	-0.237221	0.420236	-0.564494	0.572418	#N/A
YBL050W	125.898	-0.351364	0.319717	-1.09899	0.271774	0.552778
YBL046W	62.8001	0.703367	0.351903	1.99875	0.0456352	#N/A
YBL041W	86.8256	0.336235	0.329594	1.02015	0.307656	0.595072
YBL038W	72.8715	0.479157	0.345408	1.38722	0.165375	#N/A
YBL037W	78.1442	-0.789549	0.362127	-2.18031	0.0292348	0.169436
YBL032W	100.422	0.350133	0.314118	1.11466	0.264998	0.548075
YBL031W	9.83747	0.065388	0.407946	0.160286	0.872656	#N/A
YBL027W	141.551	0.47191	0.291892	1.61673	0.105937	0.353197
YBL025W	18.9384	-0.145648	0.420324	-0.346514	0.728956	#N/A
YBL024W	85.0219	-0.363023	0.336121	-1.08004	0.280126	0.562689
YBL020W	32.6488	-0.422954	0.4059	-1.04202	0.297404	#N/A
YBL019W	46.7274	-0.139511	0.374841	-0.372187	0.709753	#N/A
YBL016W	95.5601	-1.38314	0.333323	-4.14955	3.3313e-05	0.00233967
YBL015W	190.607	0.889868	0.269773	3.29858	0.000971752	0.0196415
YBL009W	9.65073	-1.00672	0.40316	-2.49708	0.012522	#N/A
YBL008W	29.2225	-0.211153	0.409222	-0.515986	0.605865	#N/A
YBR003W	85.431	-0.234325	0.329457	-0.711245	0.476932	0.733145
YBR005W	153.397	-0.639947	0.331948	-1.92785	0.0538733	0.243333
YBR006W	140.826	-0.344525	0.289405	-1.19046	0.233866	0.513806
YBR021W	11.248	-0.0160327	0.413654	-0.0387589	0.969083	#N/A
YBR022W	17.0976	-0.685582	0.420054	-1.63213	0.102652	#N/A
YBR024W	37.1384	0.540136	0.390292	1.38393	0.166381	#N/A
YBR030W	26.3022	-0.0304461	0.410211	-0.0742206	0.940835	#N/A
YBR038W	59.1086	-0.273919	0.36702	-0.746334	0.455466	#N/A
YBR039W	112.159	-0.23016	0.307549	-0.748368	0.454238	0.719396
YBR041W	117.526	-0.566934	0.306324	-1.85076	0.0642035	0.266882
YBR048W	92.1055	-0.423245	0.361725	-1.17007	0.241971	0.527314
YBR054W	58.134	-0.615051	0.366597	-1.67773	0.0934	#N/A
YBR056W	309.884	-0.0495525	0.238201	-0.208028	0.835207	0.945749
YBR071W	51.1948	-0.0601327	0.370731	-0.162201	0.871148	#N/A
YBR072W	63.2233	-0.044728	0.38076	-0.11747	0.906487	#N/A
YBR073W	45.0458	-0.919442	0.409933	-2.24291	0.0249028	#N/A
YBR074W	58.5166	-0.443167	0.365591	-1.21219	0.225438	#N/A
YBR076W	14.3098	-0.807982	0.418374	-1.93124	0.0534531	#N/A
YBR078W	445.776	-0.475422	0.232116	-2.04821	0.0405394	0.208765
YBR083W	201.659	0.0557525	0.294686	0.189193	0.849941	0.950405
YBR084W	51.0493	-0.136323	0.31264	-0.43604	0.662808	#N/A
YBR085W	8.03419	-0.254849	0.392371	-0.649511	0.516008	#N/A
YBR087W	19.7444	-0.496769	0.419922	-1.183	0.236808	#N/A
YBR089W	2.36255	-0.347343	0.270175	-1.28562	0.198575	#N/A
YBR094W	38.6639	-0.413934	0.403458	-1.02597	0.304908	#N/A
YBR096W	10.251	-0.219935	0.411124	-0.534962	0.592676	#N/A
YBR097W	85.1018	-0.276459	0.338806	-0.815978	0.414513	0.687454
YBR098W	24.1525	0.00111319	0.413698	0.00269083	0.997853	#N/A
YBR103W	47.0015	-0.0152526	0.377004	-0.0404575	0.967728	#N/A
YBR104W	10.8323	-0.306878	0.411329	-0.746065	0.455628	#N/A
YBR106W	43.4366	0.343816	0.395241	0.869889	0.384361	#N/A
YBR114W	120.122	0.257966	0.303955	0.848698	0.396049	0.671995
YBR118W	64.9684	0.714601	0.371146	1.92539	0.0541808	#N/A
YBR119W	22.8541	-0.462141	0.419377	-1.10197	0.270475	#N/A
YBR131W	30.3762	-0.246891	0.405141	-0.609396	0.542262	#N/A
YBR137W	34.8606	-0.590161	0.401194	-1.47101	0.141288	#N/A
YBR139W	302.967	0.555782	0.25999	2.13771	0.0325405	0.182701
YBR142W	31.116	-0.0238152	0.40562	-0.058713	0.953181	#N/A
YBR145W	87.1802	0.0730963	0.332424	0.219889	0.825958	0.942536
YBR146W	59.0046	-0.511639	0.361897	-1.41377	0.15743	#N/A
YBR147W	23.3988	0.306565	0.414722	0.739205	0.459782	#N/A
YBR148W	4.36942	-0.315562	0.350237	-0.900996	0.36759	#N/A
YBR149W	280.146	0.277306	0.245042	1.13167	0.257774	0.543985
YBR151W	145.793	0.56709	0.291379	1.94623	0.0516269	0.235291
YBR159W	73.8029	-0.222031	0.350576	-0.633332	0.526517	#N/A
YBR160W	56.1973	0.259663	0.360544	0.7202	0.471402	#N/A
YBR161W	91.9725	0.243537	0.322034	0.756246	0.449502	0.717372
YBR163W	38.9246	-0.406076	0.389765	-1.04185	0.297483	#N/A
YBR165W	36.187	-0.207175	0.398936	-0.519319	0.603538	#N/A
YBR168W	27.8441	-0.222155	0.408159	-0.544285	0.586245	#N/A
YBR171W	23.8813	0.24421	0.413982	0.589905	0.555255	#N/A
YBR175W	35.8292	0.172955	0.393365	0.439682	0.660167	#N/A
YBR176W	6.00735	-0.384882	0.361062	-1.06597	0.286436	#N/A
YBR183W	65.4501	0.116254	0.347877	0.33418	0.738244	#N/A
YBR184W	3.20802	0.130872	0.317953	0.411609	0.680626	#N/A
YBR189W	73.3077	-0.946339	0.37389	-2.53106	0.0113718	#N/A
YBR192W	42.4049	-0.0183277	0.384281	-0.0476935	0.961961	#N/A
YBR199W	351.812	1.02763	0.248219	4.14003	3.4726e-05	0.00233967
YBR200W	79.055	0.119591	0.354747	0.337118	0.736028	0.894855
YBR201W	28.182	0.784635	0.406919	1.92823	0.0538259	#N/A
YBR202W	92.4351	0.248479	0.328903	0.755478	0.449962	0.717372
YBR203W	217.492	-0.238722	0.260454	-0.916562	0.359372	0.647105
YBR207W	220.872	0.875782	0.29107	3.00884	0.00262248	0.0368744
YBR212W	171.653	-0.180511	0.286021	-0.631112	0.527967	0.7733
YBR217W	23.8262	0.123261	0.413898	0.297806	0.765851	#N/A
YBR221W-A	5.65481	-0.217929	0.368789	-0.590931	0.554567	#N/A
YBR225W	89.1114	-0.366316	0.342513	-1.0695	0.284846	0.567045
YBR228W	39.3131	0.188407	0.391183	0.481635	0.630066	#N/A
YBR233W	17.9006	0.359832	0.420041	0.856661	0.391632	#N/A
YBR235W	68.2783	-0.0536604	0.359582	-0.14923	0.881372	#N/A
YBR237W	65.8018	-0.251643	0.355323	-0.708207	0.478817	#N/A
YBR242W	2.63219	-0.186104	0.291092	-0.639332	0.522607	#N/A
YBR244W	8.13704	-0.10387	0.390514	-0.265983	0.790253	#N/A
YBR246W	37.6367	-0.119001	0.394733	-0.301472	0.763055	#N/A
YBR251W	76.9448	0.517873	0.335075	1.54554	0.122215	#N/A
YBR255W	48.4022	-0.0345775	0.37712	-0.0916883	0.926946	#N/A
YBR259W	21.8616	0.0929244	0.417711	0.222461	0.823955	#N/A
YBR263W	67.2027	0.185524	0.35078	0.52889	0.596882	#N/A
YBR265W	70.8075	0.257789	0.349656	0.737264	0.460962	#N/A
YBR267W	8.74585	-0.412299	0.401459	-1.027	0.30442	#N/A
YBR271W	6.99821	-0.0213986	0.382466	-0.055949	0.955382	#N/A
YBR274W	93.3329	0.0401421	0.32054	0.125233	0.900339	0.963438
YBR278W	9.75152	0.370149	0.389535	0.950234	0.341993	#N/A
YBR279W	102.336	0.25163	0.321843	0.781839	0.434309	0.708656
YBR286W	432.469	0.202385	0.228718	0.884869	0.376227	0.656844
YBR287W	412.772	0.427866	0.248015	1.72517	0.0844974	0.307039
YBR289W	50.3379	0.393522	0.39051	1.00771	0.313592	#N/A
YBR290W	109.107	-0.127321	0.309737	-0.411061	0.681028	0.867396
YBR293W	84.6777	-0.193271	0.328511	-0.588325	0.556314	0.792063
YBR295W	195.898	0.16224	0.263879	0.614829	0.538668	0.779206
YBR297W	58.638	-0.713117	0.36216	-1.96907	0.0489454	#N/A
YBR299W	0.247655	-0.0642701	0.128878	-0.498688	0.617999	#N/A
YBR301W	0	#N/A	#N/A	#N/A	#N/A	#N/A
YCL063W	14.5967	-0.0154402	0.415164	-0.0371906	0.970333	#N/A
YCL057W	177.589	-0.0599205	0.308739	-0.194081	0.846112	0.948796
YCL055W	25.402	0.140188	0.413071	0.339379	0.734324	#N/A
YCL054W	36.8883	-0.395031	0.393281	-1.00445	0.315162	#N/A
YCL051W	105.892	0.567715	0.313912	1.80852	0.0705257	0.276796
YCL048W	2.09078	-0.0888412	0.279782	-0.317537	0.750836	#N/A
YCL040W	2541.36	0.367511	0.195082	1.88388	0.059581	0.25555
YCL039W	56.8798	-0.0915892	0.37334	-0.245324	0.806206	#N/A
YCL036W	8.5749	0.22661	0.390945	0.579647	0.562152	#N/A
YCL034W	138.028	0.561846	0.296584	1.89439	0.0581731	0.252188
YCL032W	40.6949	-0.0193597	0.3848	-0.0503112	0.959874	#N/A
YCL028W	80.2688	0.543978	0.33289	1.63411	0.102236	0.345849
YCL027W	24.3862	0.55091	0.41255	1.33538	0.181752	#N/A
YCL024W	19.2848	0.126228	0.420374	0.300276	0.763966	#N/A
YCL018W	0	#N/A	#N/A	#N/A	#N/A	#N/A
YCL005W	35.8513	0.245326	0.393576	0.623325	0.533071	#N/A
YCL004W	36.7043	-0.402789	0.401678	-1.00277	0.315974	#N/A
YCR008W	241.38	0.20767	0.253207	0.82016	0.412125	0.686309
YCR012W	3178.02	0.584648	0.193296	3.02463	0.00248937	0.0368744
YCR019W	39.0917	0.204791	0.387533	0.528448	0.597188	#N/A
YCR020W-B	6.73517	-0.101305	0.38246	-0.264878	0.791103	#N/A
YCR034W	43.4749	-0.613159	0.395795	-1.54918	0.121337	#N/A
YCR036W	124.934	0.691042	0.297698	2.32129	0.0202714	0.13434
YCR045W-A	63.7186	0.0901758	0.353724	0.254933	0.798775	#N/A
YCR048W	121.183	0.880707	0.311416	2.82807	0.00468288	0.0529526
YCR051W	30.6374	0.88612	0.403829	2.1943	0.0282141	#N/A
YCR052W	101.027	0.447983	0.314542	1.42424	0.154378	0.42025
YCR053W	117.424	0.272673	0.304352	0.895913	0.370299	0.652011
YCR061W	227.467	0.178778	0.265389	0.673646	0.500536	0.757126
YCR066W	33.2743	0.500593	0.397575	1.25911	0.207989	#N/A
YCR068W	125.47	0.500899	0.295253	1.69651	0.0897899	0.32076
YCR069W	74.5423	0.339904	0.361748	0.939614	0.347416	#N/A
YCR073W-A	116.416	0.528599	0.301428	1.75365	0.0794909	0.298143
YCR079W	106.319	0.451129	0.323197	1.39583	0.162764	0.429859
YCR088W	201.902	-0.266761	0.278435	-0.95807	0.338027	0.622704
YCR091W	154.154	0.449185	0.288103	1.55911	0.11897	0.378689
YCR094W	35.5001	-0.613976	0.416148	-1.47538	0.14011	#N/A
YCR095W-A	32.1617	-0.559797	0.405123	-1.38179	0.167035	#N/A
YDL248W	10.7287	-0.210124	0.410448	-0.511938	0.608694	#N/A
YDL241W	10.9097	-0.802098	0.403554	-1.98758	0.0468578	#N/A
YDL240W	71.5749	-0.113635	0.341034	-0.333208	0.738977	#N/A
YDL237W	79.7664	-0.450257	0.341082	-1.32008	0.186807	0.465686
YDL236W	88.8706	0.14211	0.331244	0.429019	0.667909	0.861343
YDL233W	98.9492	0.495386	0.351732	1.40842	0.159007	0.427101
YDL230W	41.074	0.724157	0.383474	1.88841	0.0589703	#N/A
YDL229W	77.8738	0.382769	0.36776	1.04081	0.297963	0.583846
YDL225W	58.551	0.0325287	0.363159	0.0895716	0.928628	#N/A
YDL218W	3.14307	0.0490762	0.299256	0.163994	0.869736	#N/A
YDL212W	33.4795	0.128389	0.408126	0.314581	0.75308	#N/A
YDL207W	50.763	0.421222	0.373596	1.12748	0.25954	#N/A
YDL206W	67.5411	-0.301264	0.34799	-0.865727	0.38664	#N/A
YDL204W	202.613	-0.556073	0.301254	-1.84586	0.0649122	0.267081
YDL202W	31.25	-0.0899582	0.407598	-0.220703	0.825324	#N/A
YDL201W	14.8756	0.444502	0.419937	1.0585	0.289829	#N/A
YDL195W	643.904	0.296833	0.209196	1.41892	0.155922	0.422323
YDL193W	61.1103	0.0407772	0.353295	0.11542	0.908113	#N/A
YDL191W	55.1087	0.427847	0.368167	1.1621	0.245195	#N/A
YDL189W	56.9493	-0.392421	0.37288	-1.0524	0.292614	#N/A
YDL186W	0.766312	-0.0130157	0.171747	-0.0757842	0.939591	#N/A
YDL185W	922.499	-0.0420233	0.209517	-0.200573	0.841033	0.946437
YDL182W	10.6547	-0.0475994	0.411825	-0.115582	0.907984	#N/A
YDL180W	103.068	0.268661	0.311731	0.861836	0.388778	0.664547
YDL179W	20.2356	-0.108111	0.419406	-0.257772	0.796583	#N/A
YDL178W	100.679	-0.840857	0.324544	-2.59088	0.00957296	0.0846985
YDL176W	51.1508	0.0958283	0.372932	0.256959	0.79721	#N/A
YDL170W	21.7667	-0.0147348	0.418227	-0.0352314	0.971895	#N/A
YDL168W	132.411	0.0861374	0.327809	0.262767	0.79273	0.928873
YDL161W	96.7596	0.647427	0.325708	1.98776	0.0468388	0.226635
YDL159W	57.6824	0.0500151	0.361647	0.138298	0.890005	#N/A
YDL150W	13.1144	-0.252293	0.416493	-0.605754	0.544678	#N/A
YDL149W	72.5074	0.0374318	0.343312	0.109031	0.913178	#N/A
YDL147W	360.159	0.710815	0.230176	3.08813	0.00201419	0.0325695
YDL146W	135.693	-0.139801	0.300752	-0.464837	0.642048	0.848229
YDL143W	220.291	0.279551	0.258685	1.08066	0.279848	0.562689
YDL141W	111.761	0.440699	0.305087	1.4445	0.148598	0.419504
YDL138W	113.151	0.350728	0.307846	1.1393	0.254579	0.540973
YDL137W	250.866	-0.15707	0.270895	-0.579816	0.562038	0.794062
YDL136W	11.5362	0.248695	0.416063	0.597734	0.550017	#N/A
YDL133W	103.881	-0.190826	0.315065	-0.605671	0.544733	0.782268
YDL131W	11.3235	0.188968	0.407531	0.46369	0.64287	#N/A
YDL130W	39.3561	0.285683	0.418543	0.682565	0.494882	#N/A
YDL129W	29.5771	-0.113047	0.40895	-0.276432	0.782217	#N/A
YDL128W	167.291	0.380255	0.274343	1.38605	0.165731	0.434338
YDL127W	13.7698	0.375667	0.416421	0.902132	0.366987	#N/A
YDL124W	403.518	0.436203	0.239058	1.82468	0.0680498	0.272852
YDL123W	46.5081	-0.335613	0.379712	-0.883861	0.376771	#N/A
YDL122W	86.6106	-0.144985	0.327828	-0.442258	0.658303	0.854656
YDL120W	11.8142	-0.46834	0.41311	-1.13369	0.256923	#N/A
YDL117W	62.8186	-0.676189	0.356588	-1.89628	0.0579235	#N/A
YDL116W	71.2499	-0.516279	0.355282	-1.45315	0.146182	#N/A
YDL114W-A	3.01747	0.00573739	0.311096	0.0184425	0.985286	#N/A
YDL114W	0.836173	0.135307	0.169044	0.800426	0.423464	#N/A
YDL112W	48.4843	-0.476419	0.385163	-1.23693	0.216114	#N/A
YDL108W	34.839	0.261166	0.395195	0.660853	0.508706	#N/A
YDL107W	54.8745	-0.591905	0.376214	-1.57332	0.115645	#N/A
YDL105W	25.4378	0.178693	0.412639	0.43305	0.664978	#N/A
YDL102W	56.1247	-0.0934849	0.364635	-0.25638	0.797658	#N/A
YDL099W	40.7756	0.312312	0.388491	0.803911	0.421449	#N/A
YDL095W	342.235	0.555485	0.237211	2.34174	0.0191942	0.129321
YDL093W	47.4371	-0.15152	0.376	-0.402977	0.686965	#N/A
YDL089W	64.6664	0.0180793	0.361278	0.0500427	0.960088	#N/A
YDL086W	27.9032	-0.449799	0.412056	-1.0916	0.27501	#N/A
YDL085W	14.5846	0.222624	0.419065	0.531239	0.595253	#N/A
YDL084W	305.421	0.190836	0.243468	0.783824	0.433143	0.707467
YDL082W	44.1477	-0.375389	0.381487	-0.984015	0.325108	#N/A
YDL075W	75.3518	0.758159	0.34713	2.18408	0.0289565	#N/A
YDL073W	49.4581	-0.791928	0.377308	-2.09889	0.0358265	#N/A
YDL070W	478.797	-0.0419054	0.218459	-0.191823	0.847881	0.949462
YDL068W	16.2208	-1.03899	0.416501	-2.49457	0.0126108	#N/A
YDL066W	103.353	-0.162314	0.312303	-0.519732	0.60325	0.821091
YDL064W	6.65966	-0.346142	0.369441	-0.936936	0.348792	#N/A
YDL057W	11.5695	0.0127362	0.412236	0.0308955	0.975353	#N/A
YDL056W	82.8696	0.388938	0.330227	1.17779	0.238881	0.522314
YDL051W	15.955	-0.666708	0.419513	-1.58924	0.112005	#N/A
YDL047W	139.556	0.537575	0.287452	1.87014	0.061465	0.26018
YDL046W	154.857	0.547363	0.289938	1.88786	0.0590442	0.253921
YDL041W	0.604257	-0.0848224	0.144631	-0.586473	0.557558	#N/A
YDL031W	47.0915	-0.237421	0.41167	-0.576727	0.564124	#N/A
YDL030W	24.8467	-0.634658	0.416432	-1.52404	0.127499	#N/A
YDL029W	267.313	0.0454527	0.248194	0.183133	0.854693	0.950405
YDL026W	0.302128	-0.0635445	0.128329	-0.495169	0.620481	#N/A
YDL022W	1734.19	0.890771	0.196482	4.53359	5.79894e-06	0.000520938
YDL021W	30.4831	-0.67423	0.408688	-1.64974	0.0989955	#N/A
YDL017W	35.3102	-0.298234	0.395115	-0.754802	0.450368	#N/A
YDL014W	136.342	0.142533	0.313905	0.454066	0.649782	0.850989
YDL013W	77.7744	0.226063	0.339836	0.665212	0.505915	0.761698
YDL010W	30.0004	-0.922973	0.41297	-2.23496	0.0254198	#N/A
YDL007W	205.02	0.145246	0.264492	0.549151	0.582902	0.807327
YDL006W	35.3916	-0.317133	0.397175	-0.798473	0.424596	#N/A
YDL004W	49.3147	0.55728	0.384246	1.45032	0.146969	#N/A
YDL003W	12.0391	-0.392955	0.415656	-0.945385	0.344462	#N/A
YDL001W	26.7961	-0.537125	0.415057	-1.2941	0.195631	#N/A
YDR002W	118.587	0.0965679	0.316102	0.305496	0.759988	0.908951
YDR004W	72.3403	-0.272414	0.344351	-0.791093	0.42889	#N/A
YDR007W	18.6385	0.134108	0.420228	0.319131	0.749627	#N/A
YDR009W	29.6415	-0.0611562	0.405827	-0.150695	0.880216	#N/A
YDR011W	2092.91	0.578683	0.194032	2.98241	0.00285988	0.0379051
YDR014W	28.9625	0.0737533	0.405036	0.182091	0.855511	#N/A
YDR021W	7.35127	-0.152269	0.37	-0.411537	0.680679	#N/A
YDR023W	103.757	-0.55655	0.319803	-1.74029	0.0818077	0.302016
YDR025W	87.4638	-0.244627	0.353976	-0.691084	0.489513	0.744149
YDR035W	97.8936	0.0681492	0.33174	0.20543	0.837236	0.946005
YDR037W	97.7355	-1.06263	0.324826	-3.27139	0.0010702	0.0208496
YDR041W	67.6758	0.451501	0.347925	1.2977	0.194392	#N/A
YDR044W	46.4337	0.145216	0.381253	0.380891	0.703284	#N/A
YDR047W	128.908	0.258957	0.299273	0.865286	0.386882	0.664547
YDR049W	51.536	0.220872	0.368887	0.598752	0.549338	#N/A
YDR055W	92.0662	-0.781342	0.331131	-2.35962	0.0182938	0.124629
YDR057W	47.1742	0.209372	0.379693	0.551423	0.581344	#N/A
YDR061W	96.782	-0.227763	0.317267	-0.717891	0.472824	0.730799
YDR062W	182.507	-0.50637	0.278478	-1.81835	0.0690111	0.274798
YDR064W	178.252	0.31287	0.343776	0.910099	0.36277	0.649378
YDR065W	38.4821	-0.125374	0.40268	-0.31135	0.755535	#N/A
YDR068W	16.8951	0.313489	0.420364	0.745755	0.455815	#N/A
YDR073W	82.8332	-0.97462	0.341506	-2.85389	0.00431881	0.0502412
YDR074W	1995.44	0.649995	0.207575	3.13137	0.00173993	0.0290049
YDR075W	20.834	0.0477549	0.418495	0.114111	0.90915	#N/A
YDR080W	59.1583	-0.308748	0.363386	-0.849642	0.395524	#N/A
YDR089W	42.3357	-1.05818	0.399501	-2.64877	0.00807857	#N/A
YDR094W	57.9115	0.355157	0.359084	0.989062	0.322633	#N/A
YDR096W	661.175	0.0549643	0.230384	0.238576	0.811434	0.937149
YDR099W	285.998	-0.860014	0.262686	-3.27392	0.00106065	0.0208496
YDR106W	13.997	-0.639558	0.417221	-1.5329	0.125301	#N/A
YDR108W	37.2033	0.18014	0.396169	0.454704	0.649322	#N/A
YDR110W	24.8755	-0.331804	0.412623	-0.804133	0.42132	#N/A
YDR119W	112.679	-0.0623506	0.31825	-0.195917	0.844675	0.947842
YDR122W	245.389	-0.171811	0.254937	-0.673933	0.500354	0.757126
YDR124W	101.02	-1.32668	0.328981	-4.0327	5.51401e-05	0.00318434
YDR128W	106.967	0.11221	0.307587	0.364807	0.715256	0.887397
YDR137W	69.0865	-0.0276353	0.346091	-0.07985	0.936357	#N/A
YDR138W	58.345	-0.782705	0.366253	-2.13706	0.032593	#N/A
YDR140W	7.28039	-0.555228	0.388461	-1.4293	0.152917	#N/A
YDR145W	87.6039	-0.0747683	0.330978	-0.225901	0.821279	0.941182
YDR147W	61.11	-0.403322	0.356933	-1.12996	0.258491	#N/A
YDR152W	15.0795	-0.316631	0.419282	-0.755176	0.450144	#N/A
YDR158W	223.403	0.399017	0.276879	1.44113	0.149549	0.419504
YDR159W	82.7186	-0.209246	0.331108	-0.631955	0.527416	0.7733
YDR161W	14.8017	-0.531218	0.420271	-1.26399	0.206234	#N/A
YDR165W	32.2462	-0.552585	0.413584	-1.33609	0.18152	#N/A
YDR167W	18.5897	0.699753	0.420092	1.66571	0.0957702	#N/A
YDR168W	84.5499	-0.388561	0.33283	-1.16745	0.243031	0.528027
YDR171W	1487.39	1.09859	0.195897	5.60798	2.04697e-08	6.61991e-06
YDR172W	198.784	0.22196	0.26305	0.843793	0.398785	0.674514
YDR174W	129.463	-0.403491	0.299598	-1.34677	0.178053	0.454838
YDR176W	100.192	0.262049	0.319888	0.819191	0.412677	0.686522
YDR177W	30.0059	-0.293704	0.40743	-0.720869	0.47099	#N/A
YDR178W	91.9644	0.445816	0.328017	1.35912	0.174107	0.447586
YDR179W-A	8.09669	0.0658281	0.398937	0.165009	0.868937	#N/A
YDR180W	33.4541	-0.795746	0.399998	-1.98937	0.04666	#N/A
YDR183W	14.3723	0.514209	0.418312	1.22925	0.218979	#N/A
YDR188W	437.756	0.872538	0.227972	3.82739	0.000129509	0.00565989
YDR189W	57.6608	-0.494916	0.369768	-1.33845	0.18075	#N/A
YDR191W	15.2834	0.0794455	0.420605	0.188884	0.850184	#N/A
YDR195W	39.3803	-0.623853	0.391152	-1.59491	0.110732	#N/A
YDR197W	40.9013	-0.388192	0.390614	-0.9938	0.32032	#N/A
YDR204W	114.533	0.0183788	0.311835	0.0589377	0.953002	0.984038
YDR205W	39.794	0.127882	0.387652	0.329888	0.741484	#N/A
YDR206W	50.5944	-0.315168	0.372121	-0.846951	0.397023	#N/A
YDR208W	164.839	0.0190358	0.277559	0.0685827	0.945322	0.982321
YDR211W	44.521	-0.764608	0.38185	-2.00238	0.045244	#N/A
YDR212W	162.493	-0.631203	0.284058	-2.2221	0.0262769	0.159137
YDR213W	150.887	-0.54502	0.29499	-1.84759	0.0646615	0.267006
YDR214W	82.3227	-0.379143	0.334143	-1.13467	0.256512	0.543617
YDR216W	484.219	-0.0177696	0.273962	-0.0648614	0.948284	0.982356
YDR221W	121.386	0.192395	0.30648	0.627757	0.530163	0.773713
YDR223W	4.79224	-0.352976	0.355347	-0.993329	0.32055	#N/A
YDR226W	61.859	0.343625	0.355188	0.967443	0.333322	#N/A
YDR227W	33.342	-0.901546	0.406742	-2.21651	0.0266569	#N/A
YDR229W	90.3983	0.283757	0.333594	0.850607	0.394988	0.671995
YDR232W	242.417	0.307535	0.260289	1.18151	0.237398	0.520153
YDR234W	57.4713	0.526505	0.409577	1.28548	0.198624	#N/A
YDR235W	68.8679	-0.445697	0.352702	-1.26366	0.20635	#N/A
YDR237W	39.6733	0.133348	0.388897	0.342888	0.731683	#N/A
YDR241W	23.3341	-1.48015	0.420267	-3.52191	0.000428443	#N/A
YDR242W	48.0295	0.255962	0.372097	0.687891	0.491521	#N/A
YDR244W	92.0496	0.0114446	0.324515	0.0352667	0.971867	0.991868
YDR245W	98.1591	0.330221	0.321894	1.02587	0.304954	0.593144
YDR246W	54.8438	0.086607	0.363469	0.238279	0.811665	#N/A
YDR247W	269.568	0.0322236	0.257331	0.125222	0.900347	0.963438
YDR251W	309.772	0.0779373	0.238362	0.326971	0.74369	0.898104
YDR252W	35.8989	-0.27643	0.399072	-0.692683	0.488509	#N/A
YDR254W	17.2525	-1.41426	0.419029	-3.37508	0.000737944	#N/A
YDR262W	101.321	0.0986519	0.31876	0.309487	0.756951	0.906659
YDR265W	120.975	0.299404	0.297767	1.0055	0.314657	0.599599
YDR268W	21.5524	-0.318167	0.417252	-0.762529	0.445744	#N/A
YDR270W	100.908	0.210741	0.331896	0.634959	0.525455	0.772889
YDR275W	206.43	-0.454153	0.270714	-1.67761	0.0934231	0.329836
YDR279W	9.85719	-0.88454	0.400773	-2.20709	0.027308	#N/A
YDR280W	60.548	-0.283873	0.361525	-0.78521	0.43233	#N/A
YDR287W	26.5504	-0.129286	0.416011	-0.310775	0.755971	#N/A
YDR291W	75.8069	-0.0282766	0.340454	-0.0830555	0.933807	#N/A
YDR296W	38.6679	0.118681	0.389436	0.30475	0.760556	#N/A
YDR297W	240.219	0.550857	0.253664	2.1716	0.0298856	0.171805
YDR301W	137.186	-0.109267	0.295638	-0.369596	0.711683	0.885007
YDR302W	12.726	-0.306756	0.414533	-0.740003	0.459298	#N/A
YDR307W	73.8748	-0.0932236	0.344742	-0.270415	0.786841	#N/A
YDR311W	119.125	0.214344	0.299077	0.716687	0.473567	0.730799
YDR312W	5.37697	-0.20586	0.360933	-0.570355	0.568437	#N/A
YDR316W	28.9987	-0.184829	0.404986	-0.456383	0.648115	#N/A
YDR317W	4.67916	-0.00725061	0.359261	-0.020182	0.983898	#N/A
YDR318W	38.905	0.0202628	0.388032	0.0522195	0.958354	#N/A
YDR322W	42.9868	-0.06418	0.382382	-0.167842	0.866707	#N/A
YDR325W	34.6782	-0.711327	0.397698	-1.78861	0.0736773	#N/A
YDR332W	54.2747	-1.1309	0.369857	-3.05766	0.00223072	#N/A
YDR335W	323.388	-0.0612927	0.244047	-0.251152	0.801697	0.934639
YDR336W	35.7393	-0.424281	0.402294	-1.05465	0.291583	#N/A
YDR337W	52.2402	0.20146	0.371261	0.542637	0.58738	#N/A
YDR347W	76.9555	-0.0352817	0.335367	-0.105203	0.916214	#N/A
YDR351W	126.885	0.114081	0.297165	0.383898	0.701054	0.880015
YDR352W	64.259	-0.362079	0.35136	-1.03051	0.302772	#N/A
YDR353W	278.589	0.741037	0.260419	2.84555	0.00443347	0.0508434
YDR354W	67.8512	0.0607912	0.357877	0.169866	0.865115	#N/A
YDR356W	59.1373	0.317142	0.357152	0.887974	0.374554	#N/A
YDR358W	180.663	0.396507	0.272201	1.45667	0.145208	0.418948
YDR363W	59.0449	-0.132868	0.373119	-0.356101	0.721765	#N/A
YDR367W	19.4845	0.0373304	0.419964	0.0888896	0.92917	#N/A
YDR368W	142.499	0.806176	0.289943	2.78046	0.00542814	0.0593061
YDR371W	25.2626	-0.846335	0.420714	-2.01166	0.0442553	#N/A
YDR373W	45.3901	0.00183641	0.383356	0.00479035	0.996178	#N/A
YDR376W	54.2033	-0.513304	0.371944	-1.38006	0.167569	#N/A
YDR377W	111.724	-0.404902	0.318397	-1.27169	0.203483	0.483872
YDR379W	121.499	0.187372	0.303823	0.616713	0.537424	0.779206
YDR380W	43.4145	-0.946754	0.386904	-2.447	0.0144051	#N/A
YDR381W	950.166	0.673837	0.199991	3.36933	0.000753508	0.0166907
YDR385W	23.0689	0.655554	0.417734	1.56931	0.116576	#N/A
YDR386W	22.2669	-0.17539	0.416375	-0.42123	0.673587	#N/A
YDR388W	183.414	0.0396218	0.276053	0.14353	0.885872	0.959898
YDR389W	111.61	0.213353	0.306345	0.696447	0.486149	0.743009
YDR392W	46.1125	0.171885	0.374878	0.458507	0.646588	#N/A
YDR393W	65.4242	-0.205888	0.351771	-0.58529	0.558353	#N/A
YDR394W	210.953	-0.0446172	0.261337	-0.170727	0.864438	0.950405
YDR395W	67.6338	-0.927311	0.372495	-2.48946	0.0127939	#N/A
YDR398W	8.72724	-0.571605	0.396722	-1.44082	0.149635	#N/A
YDR399W	90.8552	-0.362374	0.333425	-1.08682	0.277114	0.560818
YDR400W	11.9925	-0.393116	0.412804	-0.952309	0.340941	#N/A
YDR405W	76.8977	0.391114	0.349261	1.11983	0.262785	#N/A
YDR406W	587.834	0.0619749	0.271515	0.228256	0.819447	0.940007
YDR416W	67.5902	0.165634	0.353734	0.468245	0.639609	#N/A
YDR419W	47.16	0.320445	0.375883	0.852515	0.393929	#N/A
YDR421W	89.9965	0.271654	0.359915	0.754772	0.450386	0.717372
YDR425W	43.8543	-0.000875151	0.382058	-0.00229062	0.998172	#N/A
YDR427W	129.291	0.0181908	0.298911	0.0608569	0.951473	0.983088
YDR433W	62.9898	1.90608	0.380126	5.01435	5.32141e-07	#N/A
YDR434W	66.6156	-0.437878	0.352514	-1.24216	0.214179	#N/A
YDR436W	150.906	0.372235	0.291749	1.27587	0.202	0.481051
YDR439W	20.8397	-0.0830347	0.419577	-0.197901	0.843123	#N/A
YDR440W	26.155	0.0868996	0.411798	0.211025	0.832868	#N/A
YDR442W	1.23887	0.0633735	0.231569	0.27367	0.784338	#N/A
YDR444W	66.5608	0.188352	0.350759	0.536985	0.591278	#N/A
YDR446W	1.40398	0.025738	0.24356	0.105674	0.915841	#N/A
YDR448W	62.4918	0.414426	0.354205	1.17002	0.241994	#N/A
YDR450W	63.1831	-0.136146	0.364054	-0.373973	0.708425	#N/A
YDR452W	220.97	0.326931	0.265996	1.22908	0.219042	0.499972
YDR460W	40.2525	0.476218	0.388396	1.22611	0.220156	#N/A
YDR463W	107.983	0.40853	0.31719	1.28796	0.197758	0.475856
YDR464W	54.674	0.0426888	0.363979	0.117284	0.906635	#N/A
YDR466W	111.727	0.060271	0.305087	0.197554	0.843394	0.947133
YDR471W	111.362	0.321804	0.315691	1.01936	0.308031	0.595084
YDR472W	21.9593	-0.147341	0.419105	-0.351562	0.725167	#N/A
YDR477W	144.726	0.0526791	0.293451	0.179516	0.857533	0.950405
YDR478W	15.8993	-1.00302	0.419232	-2.39253	0.0167328	#N/A
YDR483W	229.562	0.334048	0.270208	1.23626	0.216361	0.498261
YDR484W	29.8268	-0.792636	0.410456	-1.93111	0.0534697	#N/A
YDR489W	19.5059	-0.648101	0.420356	-1.54179	0.123124	#N/A
YDR492W	30.7425	0.19774	0.403537	0.490016	0.624122	#N/A
YDR494W	64.5285	0.509002	0.355525	1.43169	0.152232	#N/A
YDR499W	32.6645	-0.0562326	0.399284	-0.140834	0.888001	#N/A
YDR501W	11.1572	0.10652	0.414871	0.256755	0.797368	#N/A
YDR515W	19.3999	-0.24751	0.420023	-0.589278	0.555675	#N/A
YDR517W	233.623	0.395616	0.255344	1.54934	0.121299	0.381365
YDR518W	29.9453	0.0187278	0.411318	0.0455312	0.963684	#N/A
YDR527W	47.7048	-0.370032	0.380608	-0.97221	0.330946	#N/A
YDR528W	7.90688	0.0557606	0.39408	0.141496	0.887478	#N/A
YDR531W	50.9928	0.337551	0.376771	0.895905	0.370304	#N/A
YDR539W	61.0628	0.252057	0.353166	0.713707	0.475408	#N/A
YEL072W	23.7289	0.186216	0.413512	0.450328	0.652474	#N/A
YEL071W	220.443	-0.389672	0.26111	-1.49236	0.135604	0.403814
YEL070W	0.77164	0.149828	0.176137	0.850632	0.394974	#N/A
YEL065W	48.4165	-0.15958	0.410964	-0.388306	0.697789	#N/A
YEL062W	49.564	-0.397958	0.377399	-1.05447	0.291666	#N/A
YEL058W	180.39	0.35679	0.274358	1.30046	0.193445	0.472502
YEL056W	88.8641	0.458793	0.328258	1.39766	0.162214	0.429859
YEL052W	187.233	0.373996	0.271403	1.37801	0.1682	0.43797
YEL051W	120.482	-0.0932978	0.310778	-0.300207	0.764019	0.911748
YEL049W	1.29106	-0.198536	0.214121	-0.927214	0.353816	#N/A
YEL043W	111.201	0.180484	0.307616	0.586718	0.557393	0.792063
YEL042W	46.2203	0.249316	0.375509	0.663941	0.506728	#N/A
YEL038W	15.0735	-0.199248	0.41995	-0.474456	0.635175	#N/A
YEL032W	160.892	0.193747	0.330254	0.58666	0.557432	0.792063
YEL031W	489.593	0.117977	0.220984	0.533874	0.593429	0.815272
YEL030W	38.9461	-0.431104	0.388505	-1.10965	0.26715	#N/A
YEL028W	26.944	-0.727447	0.411797	-1.76652	0.0773093	#N/A
YEL027W	176.263	-0.0918092	0.277016	-0.331422	0.740326	0.897381
YEL024W	169.93	0.566077	0.277346	2.04105	0.0412458	0.211728
YEL022W	102.523	-0.735259	0.330528	-2.2245	0.0261148	0.159137
YEL021W	0.720215	0.0223736	0.163973	0.136447	0.891468	#N/A
YEL018W	29.6938	-0.0950607	0.413857	-0.229694	0.818329	#N/A
YEL017W	63.5865	0.672391	0.358779	1.87411	0.0609152	#N/A
YEL015W	73.907	-0.222332	0.342063	-0.649974	0.515709	#N/A
YEL013W	107.809	-0.386441	0.310051	-1.24638	0.212625	0.49541
YEL012W	41.1671	-1.12504	0.395085	-2.84759	0.00440519	#N/A
YEL011W	1663.28	0.456821	0.200109	2.28286	0.0224389	0.143628
YEL008W	11.2743	-0.310704	0.410571	-0.756761	0.449193	#N/A
YEL006W	76.0956	-0.00436208	0.337447	-0.0129267	0.989686	#N/A
YEL004W	16.1944	-1.05236	0.417048	-2.52335	0.0116244	#N/A
YER001W	73.9383	-0.462404	0.35278	-1.31074	0.189945	#N/A
YER002W	9.71523	-0.000198536	0.399531	-0.000496922	0.999604	#N/A
YER006W	19.7307	-0.174229	0.419163	-0.41566	0.677659	#N/A
YER007W	20.5369	-0.603613	0.418579	-1.44205	0.149287	#N/A
YER012W	36.5845	-0.211277	0.3961	-0.533392	0.593762	#N/A
YER013W	87.2979	0.28324	0.324182	0.873706	0.382278	0.66041
YER014W	63.0018	0.655148	0.353807	1.85171	0.0640671	#N/A
YER015W	137.351	0.0851953	0.296	0.287822	0.773483	0.918973
YER016W	28.5746	0.739578	0.405766	1.82267	0.0683535	#N/A
YER019W	217.634	-0.706041	0.263176	-2.68277	0.0073015	0.0730803
YER020W	354.334	0.55934	0.2728	2.05037	0.0403287	0.208344
YER021W	325.326	0.0345701	0.239988	0.144049	0.885462	0.959898
YER022W	61.4381	0.139182	0.365549	0.380748	0.70339	#N/A
YER023W	92.3664	0.16062	0.319483	0.502751	0.615139	0.82842
YER032W	32.5447	0.471188	0.400277	1.17716	0.239133	#N/A
YER037W	117.072	0.571747	0.306509	1.86535	0.0621324	0.261102
YER038W-A	20.4694	-0.308879	0.418979	-0.737218	0.46099	#N/A
YER040W	89.2758	0.797352	0.330045	2.41589	0.0156967	0.114332
YER041W	63.2134	-0.101318	0.353255	-0.286813	0.774255	#N/A
YER046W	76.3599	-1.27985	0.373237	-3.42905	0.000605698	#N/A
YER049W	59.7467	-0.204905	0.358749	-0.571165	0.567888	#N/A
YER051W	71.2585	0.447088	0.342393	1.30578	0.191629	#N/A
YER059W	50.0299	-0.137566	0.375523	-0.366332	0.714117	#N/A
YER060W	17.7192	0.173208	0.419727	0.412667	0.67985	#N/A
YER060W-A	1.92263	0.0562258	0.272272	0.206506	0.836396	#N/A
YER063W	51.6813	-0.155977	0.375139	-0.415785	0.677567	#N/A
YER066W	58.0019	-0.192118	0.382902	-0.501742	0.615849	#N/A
YER068W	64.7758	-0.0955787	0.363803	-0.262721	0.792765	#N/A
YER069W	44.0209	-0.073428	0.38068	-0.192887	0.847048	#N/A
YER070W	51.504	-0.270141	0.269685	-1.00169	0.316492	#N/A
YER073W	736.506	0.73534	0.21921	3.3545	0.000795086	0.0173221
YER074W	45.5042	-0.147962	0.392454	-0.377017	0.706161	#N/A
YER076W-A	7.64442	-0.389859	0.379107	-1.02836	0.30378	#N/A
YER080W	132.418	-0.0204509	0.292576	-0.0698992	0.944274	0.981923
YER086W	95.0935	0.238522	0.345256	0.690855	0.489657	0.744149
YER087W	53.8726	0.103368	0.369179	0.279994	0.779482	#N/A
YER090W	52.6216	-1.07717	0.396627	-2.71583	0.00661103	#N/A
YER095W	303.269	1.34895	0.265698	5.07699	3.83458e-07	5.54251e-05
YER096W	10.8915	-0.666494	0.403026	-1.65372	0.0981835	#N/A
YER100W	27.0092	-0.165395	0.416682	-0.396934	0.691416	#N/A
YER102W	71.5731	0.259073	0.377759	0.685815	0.49283	#N/A
YER103W	720.775	-0.143067	0.28154	-0.508159	0.611342	0.82723
YER104W	20.528	-0.107017	0.417783	-0.256155	0.797831	#N/A
YER112W	15.2729	0.310177	0.420462	0.737706	0.460693	#N/A
YER117W	160.854	-0.0722157	0.316782	-0.227967	0.819672	0.940007
YER120W	77.1562	0.198683	0.359878	0.552084	0.580891	0.806243
YER123W	78.268	0.127453	0.338258	0.376793	0.706327	0.882136
YER125W	385.129	-0.0204415	0.232432	-0.0879459	0.92992	0.975639
YER127W	22.1731	0.469418	0.418289	1.12223	0.261763	#N/A
YER128W	1.90766	-0.0305826	0.25462	-0.120111	0.904396	#N/A
YER129W	74.1359	-0.383918	0.349118	-1.09968	0.271472	#N/A
YER131W	40.3424	0.618729	0.389521	1.58844	0.112188	#N/A
YER133W	468.299	-0.463561	0.235333	-1.9698	0.0488608	0.231417
YER136W	226.856	-0.613596	0.2594	-2.36544	0.0180085	0.123389
YER143W	81.5318	0.298928	0.335021	0.892265	0.372251	0.653561
YER148W	77.7979	0.342399	0.346385	0.988493	0.322911	0.608669
YER154W	89.5937	-0.223017	0.331723	-0.672299	0.501393	0.757713
YER157W	59.6977	-0.314006	0.35686	-0.879914	0.378906	#N/A
YER164W	184.103	0.322184	0.269821	1.19407	0.232452	0.512506
YER165W	198.052	-0.536588	0.280396	-1.91368	0.0556614	0.245951
YER167W	144.884	0.268091	0.286693	0.935115	0.349729	0.638642
YER173W	31.0411	-0.104331	0.405296	-0.257419	0.796855	#N/A
YER176W	123.777	-0.286483	0.301925	-0.948857	0.342694	0.628985
YER177W	327.112	0.451293	0.24644	1.83125	0.0670631	0.270427
YER178W	400.664	0.650533	0.226847	2.86771	0.00413451	0.0491581
YER179W	11.2918	-0.200695	0.414562	-0.484112	0.628306	#N/A
YER182W	47.0062	0.303326	0.377526	0.803456	0.421711	#N/A
YER188W	5.89738	0.186099	0.365383	0.509325	0.610524	#N/A
YFL062W	0	#N/A	#N/A	#N/A	#N/A	#N/A
YFL055W	42.1327	-0.0971219	0.387443	-0.250674	0.802066	#N/A
YFL053W	14.8672	-0.120156	0.418693	-0.286979	0.774129	#N/A
YFL052W	44.5036	0.322837	0.378019	0.854023	0.393092	#N/A
YFL049W	31.0966	0.140689	0.401298	0.350585	0.725899	#N/A
YFL047W	53.8877	0.291169	0.366968	0.793446	0.427518	#N/A
YFL046W	9.68852	-0.0524488	0.409576	-0.128056	0.898104	#N/A
YFL041W-A	77.8481	0.746707	0.341113	2.18903	0.0285948	0.167528
YFL041W	106.635	0.229983	0.332043	0.69263	0.488542	0.744149
YFL037W	209.311	0.515341	0.260763	1.97628	0.0481235	0.229545
YFL036W	357.285	0.251484	0.247681	1.01535	0.309937	0.595206
YFL034W	109.56	0.39177	0.309601	1.2654	0.205727	0.485997
YFL031W	616.298	0.790481	0.223004	3.5447	0.000393059	0.0107725
YFL030W	33.4326	-0.532115	0.401616	-1.32493	0.185193	#N/A
YFL026W	301.546	-0.285807	0.26353	-1.08453	0.278129	0.562168
YFL023W	20.8746	0.29648	0.420694	0.70474	0.480972	#N/A
YFL021W	42.6718	-0.0639219	0.381073	-0.167742	0.866786	#N/A
YFL009W	131.965	0.542478	0.294083	1.84464	0.0650896	0.267132
YFL008W	70.9797	-0.19905	0.349534	-0.569474	0.569034	#N/A
YFL005W	107.37	0.410998	0.318308	1.2912	0.196636	0.475685
YFL004W	234.858	-0.381581	0.268701	-1.4201	0.15558	0.422101
YFL001W	42.3831	-0.117209	0.388097	-0.302011	0.762644	#N/A
YFR002W	96.6755	-1.08284	0.344858	-3.13996	0.00168969	0.0290049
YFR004W	201.359	0.373278	0.267366	1.39613	0.162674	0.429859
YFR006W	158.718	-0.191798	0.296964	-0.645864	0.518368	0.771824
YFR007W	42.9442	-0.309332	0.383113	-0.807416	0.419427	#N/A
YFR008W	19.1053	0.0632881	0.419585	0.150835	0.880106	#N/A
YFR009W-A	52.6721	-0.64512	0.36949	-1.74597	0.0808156	#N/A
YFR010W	204.876	0.17138	0.26926	0.636483	0.524462	0.772843
YFR012W-A	2.85447	0.0669317	0.292949	0.228476	0.819276	#N/A
YFR013W	39.5308	-0.50877	0.398687	-1.27611	0.201915	#N/A
YFR020W	23.6597	0.104152	0.418861	0.248656	0.803627	#N/A
YFR021W	72.8677	0.240791	0.353464	0.681234	0.495724	#N/A
YFR022W	101.353	-0.589697	0.31501	-1.872	0.0612072	0.259769
YFR027W	12.4109	0.598386	0.417065	1.43475	0.151357	#N/A
YFR029W	50.9859	0.358539	0.378138	0.94817	0.343043	#N/A
YFR030W	118.143	0.145828	0.309257	0.471543	0.637253	0.84496
YFR034W-A	12.3684	-0.299044	0.408413	-0.732209	0.464041	#N/A
YFR038W	47.9968	-0.00488466	0.373739	-0.0130697	0.989572	#N/A
YFR040W	280.47	0.338235	0.242524	1.39465	0.163122	0.429859
YFR042W	24.2958	-0.142904	0.420402	-0.339922	0.733915	#N/A
YFR045W	36.0177	-0.232151	0.394623	-0.588286	0.556341	#N/A
YFR048W	84.4618	0.424382	0.329343	1.28857	0.197547	0.475856
YFR052W	47.7646	-0.474207	0.377067	-1.25762	0.208528	#N/A
YFR055W	360.974	1.00851	0.238742	4.22425	2.39739e-05	0.00176208
YGL258W-A	9.31502	-0.561507	0.404996	-1.38645	0.16561	#N/A
YGL258W	1.50759	-0.126078	0.2386	-0.528407	0.597217	#N/A
YGL256W	77.1978	0.456413	0.346899	1.3157	0.188276	0.465686
YGL255W	13.2317	0.0447322	0.419099	0.106734	0.915	#N/A
YGL250W	32.3929	0.117439	0.39904	0.294303	0.768527	#N/A
YGL248W	216.444	0.152256	0.262089	0.58093	0.561288	0.794062
YGL247W	2.98083	-0.199572	0.302804	-0.659079	0.509845	#N/A
YGL245W	171.884	-1.1786	0.345233	-3.41393	0.000640327	0.0150059
YGL244W	89.8032	0.326509	0.332761	0.981211	0.326488	0.612196
YGL243W	33.4312	0.362305	0.404922	0.894753	0.370919	#N/A
YGL241W	62.029	-0.114725	0.354773	-0.323375	0.746411	#N/A
YGL235W	24.3841	-0.785073	0.416547	-1.88472	0.0594682	#N/A
YGL234W	327.725	0.441251	0.420701	1.04885	0.294248	0.579746
YGL233W	102.196	-0.801241	0.337318	-2.37533	0.0175334	0.122734
YGL232W	22.8277	-0.654233	0.417166	-1.56828	0.116816	#N/A
YGL228W	143.438	0.136118	0.293315	0.464069	0.642598	0.848229
YGL227W	218.587	0.431075	0.260624	1.65401	0.0981252	0.336966
YGL225W	96.0954	0.28909	0.321713	0.898598	0.368867	0.652011
YGL220W	58.4016	-1.28536	0.389665	-3.29864	0.000971548	#N/A
YGL216W	67.5667	0.383214	0.347346	1.10326	0.269913	#N/A
YGL215W	138.543	-0.456953	0.360127	-1.26887	0.204488	0.485312
YGL214W	0.918725	0.126918	0.184087	0.689445	0.490543	#N/A
YGL212W	45.811	0.0291278	0.376985	0.0772652	0.938413	#N/A
YGL211W	42.9826	-0.478617	0.395101	-1.21138	0.22575	#N/A
YGL210W	18.7866	0.375732	0.420735	0.893037	0.371837	#N/A
YGL209W	392.892	1.00507	0.243352	4.1301	3.62613e-05	0.00234538
YGL208W	125.436	0.750883	0.29675	2.53035	0.0113949	0.0925905
YGL207W	143.823	-0.454409	0.300941	-1.50996	0.131054	0.398335
YGL205W	17.5115	0.235038	0.42066	0.558737	0.576341	#N/A
YGL202W	112.434	0.237806	0.311566	0.76326	0.445308	0.715058
YGL198W	58.9902	0.0183079	0.362113	0.0505585	0.959677	#N/A
YGL197W	196.413	-0.810742	0.273655	-2.96264	0.00305011	0.0397745
YGL196W	129.358	-0.270891	0.299841	-0.903451	0.366287	0.651579
YGL192W	1.58447	0.131343	0.226416	0.580099	0.561848	#N/A
YGL181W	124.636	0.192131	0.301967	0.636264	0.524605	0.772843
YGL180W	128.305	-0.635482	0.299911	-2.1189	0.034099	0.188184
YGL177W	229.343	-0.602233	0.262542	-2.29386	0.0217988	0.142519
YGL174W	13.1554	0.0502286	0.418254	0.120091	0.904411	#N/A
YGL172W	87.2691	0.211988	0.331129	0.640197	0.522044	0.772843
YGL169W	8.14616	0.00471258	0.385282	0.0122315	0.990241	#N/A
YGL166W	66.5998	0.474916	0.362221	1.31112	0.189817	#N/A
YGL162W	101.097	0.457595	0.318175	1.43819	0.150381	0.419504
YGL160W	52.7444	-0.392506	0.373347	-1.05132	0.293113	#N/A
YGL159W	31.1823	-0.440329	0.402491	-1.09401	0.27395	#N/A
YGL158W	48.0523	0.465133	0.407474	1.1415	0.25366	#N/A
YGL157W	88.0995	0.201374	0.372444	0.540683	0.588726	0.811972
YGL156W	110.298	-0.0474333	0.307038	-0.154487	0.877226	0.955845
YGL155W	39.5544	0.311236	0.39928	0.779494	0.435689	#N/A
YGL153W	23.5775	-0.00424487	0.415084	-0.0102265	0.991841	#N/A
YGL151W	86.6432	-0.517669	0.356095	-1.45374	0.146019	0.418948
YGL148W	62.8154	0.0671987	0.351989	0.190911	0.848595	#N/A
YGL145W	33.0284	-0.341169	0.404585	-0.843256	0.399086	#N/A
YGL141W	142.981	-0.257458	0.287158	-0.896572	0.369947	0.652011
YGL139W	90.3491	0.268712	0.334707	0.802827	0.422075	0.695239
YGL137W	312.654	-0.212885	0.243421	-0.874553	0.381817	0.66041
YGL134W	54.8901	0.0450048	0.361695	0.124428	0.900977	#N/A
YGL130W	80.9052	0.0998966	0.339669	0.2941	0.768681	0.914612
YGL125W	117.434	0.247163	0.302692	0.816548	0.414187	0.687454
YGL123W	182.104	0.982272	0.275436	3.56624	0.000362137	0.0104567
YGL119W	22.5305	0.143818	0.417581	0.344408	0.73054	#N/A
YGL117W	22.1218	0.289722	0.417706	0.693603	0.487931	#N/A
YGL115W	59.6631	-0.273539	0.360009	-0.759813	0.447366	#N/A
YGL114W	131.577	0.385055	0.298047	1.29193	0.196382	0.475685
YGL113W	17.5893	-0.580133	0.42061	-1.37927	0.167813	#N/A
YGL111W	22.5919	-0.259277	0.417673	-0.620764	0.534755	#N/A
YGL105W	116.884	0.58417	0.307414	1.90027	0.0573973	0.250151
YGL103W	280.14	-0.250386	0.275421	-0.909104	0.363295	0.649378
YGL101W	20.5129	0.347279	0.420723	0.825434	0.409125	#N/A
YGL100W	62.4851	0.402193	0.350922	1.1461	0.251752	#N/A
YGL099W	35.2358	-0.351072	0.397333	-0.883573	0.376927	#N/A
YGL098W	78.2259	0.265545	0.332953	0.797546	0.425134	0.69933
YGL097W	129.338	0.640603	0.301265	2.12638	0.0334718	0.186447
YGL096W	9.55717	-0.807847	0.397908	-2.03024	0.0423326	#N/A
YGL093W	102.855	0.198889	0.31562	0.630153	0.528594	0.773445
YGL092W	172.265	-0.102227	0.289078	-0.353629	0.723617	0.889125
YGL090W	51.3923	-0.0324821	0.371074	-0.0875355	0.930246	#N/A
YGL085W	34.1968	-0.084493	0.40192	-0.210223	0.833493	#N/A
YGL083W	45.7012	0.303532	0.382761	0.793006	0.427775	#N/A
YGL082W	139.899	0.165553	0.287985	0.574866	0.565382	0.795337
YGL079W	10.3036	-0.343659	0.409386	-0.83945	0.401217	#N/A
YGL073W	127.091	0.16758	0.303665	0.551858	0.581045	0.806243
YGL071W	129.574	0.189655	0.293444	0.64631	0.518079	0.771824
YGL068W	30.8641	0.137168	0.401991	0.341221	0.732937	#N/A
YGL067W	30.3048	-0.221614	0.402918	-0.550022	0.582304	#N/A
YGL066W	68.0218	0.211813	0.34879	0.607279	0.543666	#N/A
YGL060W	22.6197	0.0100064	0.417021	0.0239949	0.980857	#N/A
YGL059W	51.873	-0.513441	0.374806	-1.36988	0.170723	#N/A
YGL058W	43.3317	0.0639455	0.381821	0.167475	0.866996	#N/A
YGL055W	623.854	0.010433	0.230353	0.0452912	0.963875	0.988951
YGL053W	32.0077	-0.256472	0.400529	-0.640334	0.521955	#N/A
YGL050W	22.378	-1.04601	0.418066	-2.50201	0.0123491	#N/A
YGL047W	23.3967	0.490662	0.41581	1.18001	0.237995	#N/A
YGL045W	127.343	-0.723767	0.301813	-2.39807	0.0164819	0.117814
YGL043W	37.7609	-0.0735664	0.391171	-0.188067	0.850824	#N/A
YGL039W	41.9906	-0.889778	0.39596	-2.24714	0.024631	#N/A
YGL036W	219.909	0.0592483	0.266307	0.222481	0.823939	0.942536
YGL022W	271.223	0.526819	0.247006	2.13282	0.0329394	0.184301
YGL021W	23.8253	-0.630732	0.420713	-1.4992	0.133822	#N/A
YGL019W	73.101	1.26626	0.340779	3.71577	0.000202585	#N/A
YGL017W	68.4583	0.137832	0.345375	0.399078	0.689836	#N/A
YGL014W	246.306	0.34103	0.259329	1.31505	0.188493	0.465686
YGL012W	87.5034	-0.0606269	0.33239	-0.182397	0.855271	0.950405
YGL010W	29.7622	-0.923904	0.407765	-2.26577	0.0234653	#N/A
YGL007W	0	#N/A	#N/A	#N/A	#N/A	#N/A
YGL006W	315.301	-1.21109	0.246543	-4.91228	9.00221e-07	0.000103975
YGL002W	45.3228	-0.358809	0.382777	-0.937385	0.348561	#N/A
YGR003W	27.6386	-0.312177	0.407718	-0.765668	0.443874	#N/A
YGR004W	22.0699	-0.156249	0.41937	-0.372581	0.70946	#N/A
YGR013W	68.7841	0.0654356	0.34532	0.189493	0.849707	#N/A
YGR014W	151.83	0.34307	0.285632	1.20109	0.229716	0.512506
YGR016W	11.981	-0.504427	0.414983	-1.21554	0.224161	#N/A
YGR017W	38.6066	0.286146	0.397778	0.719362	0.471918	#N/A
YGR019W	248.537	-1.31732	0.263605	-4.99731	5.81347e-07	7.23106e-05
YGR021W	49.2442	0.413422	0.374134	1.10501	0.269156	#N/A
YGR023W	143.685	0.539463	0.289241	1.8651	0.0621671	0.261102
YGR026W	67.9896	-0.301295	0.356611	-0.844884	0.398176	#N/A
YGR028W	167.557	-0.263416	0.285869	-0.921457	0.356812	0.646533
YGR029W	8.59936	-0.220411	0.40247	-0.547646	0.583935	#N/A
YGR031W	156.288	-0.207471	0.280918	-0.738544	0.460184	0.726154
YGR034W	65.0075	-0.141066	0.377495	-0.373689	0.708636	#N/A
YGR035W-A	130.17	-0.923474	0.308416	-2.99425	0.00275119	0.0373839
YGR041W	34.2999	-0.154736	0.400302	-0.386548	0.699091	#N/A
YGR042W	38.1394	0.0640989	0.39037	0.164201	0.869573	#N/A
YGR046W	113.403	-0.217093	0.306872	-0.707436	0.479295	0.735314
YGR048W	149.184	0.0313665	0.28295	0.110855	0.911731	0.968767
YGR049W	6.66912	-0.569072	0.375439	-1.51575	0.129582	#N/A
YGR054W	150.591	0.00430219	0.291743	0.0147465	0.988234	0.997152
YGR055W	195.243	-0.0198058	0.271471	-0.0729574	0.94184	0.980974
YGR056W	110.286	0.197176	0.310033	0.635983	0.524787	0.772843
YGR060W	50.5087	0.0864418	0.370448	0.233344	0.815495	#N/A
YGR068W-A	8.8406	-0.135744	0.400345	-0.339067	0.734559	#N/A
YGR072W	21.3173	0.290062	0.418939	0.692372	0.488704	#N/A
YGR074W	12.1993	0.361007	0.41592	0.867973	0.385409	#N/A
YGR080W	70.9724	0.486201	0.342448	1.41978	0.155672	#N/A
YGR082W	22.8557	0.369591	0.415536	0.889431	0.373771	#N/A
YGR088W	78.0368	0.310067	0.352548	0.879503	0.379129	0.6584
YGR089W	74.5694	0.188999	0.343376	0.550413	0.582036	#N/A
YGR090W	110.061	-0.154319	0.310256	-0.497394	0.618911	0.830523
YGR091W	27.8276	0.159312	0.409016	0.389501	0.696905	#N/A
YGR092W	48.1048	-0.317872	0.37638	-0.84455	0.398362	#N/A
YGR093W	40.9098	-0.330094	0.395968	-0.833638	0.404485	#N/A
YGR094W	183.154	-0.643413	0.293557	-2.19178	0.0283952	0.167515
YGR096W	14.8484	-0.389572	0.420379	-0.926717	0.354074	#N/A
YGR097W	320.532	0.0635263	0.238627	0.266216	0.790073	0.928451
YGR099W	38.9314	0.717865	0.388233	1.84906	0.0644496	#N/A
YGR100W	138.725	-0.0206152	0.291806	-0.0706471	0.943679	0.981923
YGR101W	82.0464	0.462846	0.33068	1.39968	0.161609	0.429859
YGR103W	53.8895	-0.49981	0.387682	-1.28923	0.197319	#N/A
YGR108W	32.5358	-0.515364	0.400412	-1.28708	0.198065	#N/A
YGR110W	57.5277	0.539645	0.358506	1.50526	0.132257	#N/A
YGR111W	63.2678	0.0748037	0.354722	0.21088	0.832981	#N/A
YGR112W	55.9758	0.218287	0.368395	0.592536	0.553492	#N/A
YGR113W	72.0375	0.64991	0.355392	1.82871	0.0674429	#N/A
YGR116W	261.072	-0.526013	0.255363	-2.05986	0.0394115	0.204915
YGR118W	116.433	0.336453	0.321177	1.04756	0.294841	0.579997
YGR122W	115.94	-0.421728	0.314831	-1.33954	0.180397	0.457257
YGR129W	5.49461	-0.138329	0.371672	-0.372181	0.709758	#N/A
YGR131W	4.08836	-0.378073	0.334999	-1.12858	0.259075	#N/A
YGR137W	64.2584	0.560935	0.35859	1.56428	0.117752	#N/A
YGR141W	149.011	-0.0395946	0.29288	-0.135191	0.892461	0.961432
YGR142W	1225.99	-0.155826	0.20688	-0.753219	0.451318	0.717372
YGR143W	205.707	-0.167816	0.27261	-0.615592	0.538164	0.779206
YGR145W	20.0087	-0.179909	0.283286	-0.635081	0.525376	#N/A
YGR149W	68.4057	0.0758746	0.345551	0.219575	0.826202	#N/A
YGR157W	251.747	-0.525826	0.280345	-1.87564	0.0607052	0.258998
YGR163W	67.6244	-0.106843	0.345314	-0.309408	0.757011	#N/A
YGR165W	76.2649	-0.173256	0.335777	-0.515985	0.605865	#N/A
YGR166W	32.3985	-0.878709	0.406245	-2.163	0.0305409	#N/A
YGR167W	134.816	0.215229	0.296064	0.72697	0.467244	0.729783
YGR170W	92.5489	-0.247364	0.331679	-0.745794	0.455792	0.720445
YGR173W	10.3569	-1.12775	0.399964	-2.81963	0.00480786	#N/A
YGR174W-A	23.4119	-0.936491	0.418486	-2.23781	0.0252337	#N/A
YGR186W	169.1	0.294931	0.294382	1.00186	0.316409	0.600509
YGR191W	146.875	-0.221679	0.290146	-0.764026	0.444852	0.715058
YGR195W	16.6987	0.0439983	0.420226	0.104701	0.916613	#N/A
YGR198W	151.506	-0.0292291	0.288209	-0.101416	0.91922	0.972761
YGR199W	95.9993	0.30201	0.339523	0.88951	0.373729	0.655444
YGR204W	605.709	0.524956	0.259393	2.02379	0.0429921	0.217245
YGR205W	92.7957	-0.155408	0.323553	-0.480318	0.631001	0.840469
YGR208W	65.5234	0.163744	0.367005	0.446164	0.655479	#N/A
YGR211W	628.79	0.044448	0.237336	0.187279	0.851442	0.950405
YGR212W	32.7588	-0.0662559	0.398766	-0.166152	0.868037	#N/A
YGR214W	79.5077	0.246458	0.372935	0.66086	0.508702	0.763053
YGR218W	259.438	-0.472706	0.264918	-1.78435	0.0743667	0.285632
YGR222W	12.6651	-0.77401	0.416134	-1.86	0.0628856	#N/A
YGR224W	0.665742	0.023339	0.161371	0.144629	0.885003	#N/A
YGR227W	37.5556	-0.341868	0.394411	-0.866781	0.386062	#N/A
YGR232W	20.6183	-1.11716	0.420736	-2.65525	0.00792505	#N/A
YGR234W	79.338	-1.60105	0.345416	-4.63513	3.56708e-06	0.000339292
YGR247W	50.2341	0.149213	0.376008	0.396833	0.691491	#N/A
YGR248W	100.622	0.545799	0.323778	1.68572	0.0918497	0.325704
YGR249W	566.129	-0.0754252	0.214555	-0.351543	0.725181	0.889695
YGR252W	71.4301	0.219763	0.344547	0.637832	0.523583	#N/A
YGR254W	804.427	0.600061	0.20829	2.8809	0.00396545	0.0489476
YGR256W	13.7558	-0.495551	0.416304	-1.19036	0.233905	#N/A
YGR260W	302.054	0.320163	0.262071	1.22166	0.221835	0.502405
YGR266W	112.006	0.0737157	0.310079	0.237732	0.812089	0.937149
YGR270W	272.113	0.0648159	0.245122	0.264423	0.791454	0.928873
YGR278W	47.1653	-0.356399	0.380104	-0.937635	0.348432	#N/A
YGR281W	330.683	-0.138556	0.243752	-0.568433	0.569741	0.799715
YGR288W	58.887	-0.873793	0.368119	-2.37367	0.0176123	#N/A
YGR292W	0.38468	-0.0696966	0.132835	-0.524685	0.599802	#N/A
YGR294W	0.165103	-0.0563476	0.122588	-0.45965	0.645768	#N/A
YHL048W	17.6051	-0.738078	0.420624	-1.75472	0.0793073	#N/A
YHL045W	0.738233	-0.000289224	0.179187	-0.00161409	0.998712	#N/A
YHL044W	7.20545	-0.244738	0.391555	-0.62504	0.531945	#N/A
YHL039W	37.5166	-0.233406	0.405192	-0.576038	0.56459	#N/A
YHL036W	174.953	0.0393695	0.29042	0.13556	0.892169	0.961432
YHL030W-A	13.1208	-0.34157	0.417093	-0.818931	0.412826	#N/A
YHL028W	20.7212	-0.125481	0.417847	-0.300303	0.763946	#N/A
YHL027W	264.592	0.255028	0.254106	1.00363	0.315559	0.599599
YHL025W	128.568	-0.0829823	0.295109	-0.281192	0.778563	0.920949
YHL024W	22.6598	-0.122388	0.416441	-0.29389	0.768842	#N/A
YHL015W-A	24.1679	-0.799267	0.415483	-1.92371	0.0543915	#N/A
YHL012W	6.75946	-0.824867	0.378233	-2.18084	0.029195	#N/A
YHL004W	89.1102	0.561081	0.334271	1.67852	0.0932452	0.329836
YHL002W	115.943	-0.0279616	0.312082	-0.0895969	0.928608	0.975472
YHL001W	81.6947	0.512378	0.33774	1.51708	0.129247	0.395069
YHR002W	87.9564	-0.00936944	0.331282	-0.0282824	0.977437	0.99341
YHR006W	110.056	0.123046	0.312427	0.39384	0.693699	0.876574
YHR010W	99.9294	0.101245	0.330715	0.306141	0.759497	0.908951
YHR011W	22.9145	0.122742	0.415844	0.295163	0.76787	#N/A
YHR012W	83.8203	-0.0414636	0.332823	-0.124582	0.900855	0.963438
YHR014W	0.247655	-0.0642701	0.128878	-0.498688	0.617999	#N/A
YHR017W	92.0579	-0.0688805	0.32104	-0.214554	0.830115	0.944877
YHR025W	44.4779	0.0610516	0.394334	0.154822	0.876962	#N/A
YHR026W	147.671	0.440734	0.289783	1.52091	0.128282	0.393609
YHR032W-A	34.7693	0.153761	0.403222	0.381332	0.702957	#N/A
YHR033W	5.49198	0.00645949	0.369169	0.0174974	0.98604	#N/A
YHR038W	9.33132	-0.197509	0.403604	-0.489364	0.624584	#N/A
YHR040W	5.67493	0.521512	0.371016	1.40563	0.159833	#N/A
YHR042W	157.781	0.0652044	0.283567	0.229944	0.818136	0.940007
YHR045W	79.3234	0.360716	0.336255	1.07274	0.283386	0.565885
YHR052W	22.8103	-0.749226	0.418588	-1.78989	0.0734718	#N/A
YHR056W-A	6.79651	-0.572537	0.381898	-1.49919	0.133825	#N/A
YHR066W	3.07912	-0.482791	0.306124	-1.57711	0.11477	#N/A
YHR072W	43.1723	-0.123032	0.250645	-0.490863	0.623524	#N/A
YHR073W-A	194.451	-0.0595304	0.269776	-0.220666	0.825353	0.942536
YHR074W	166.848	0.0821955	0.274654	0.299269	0.764735	0.91193
YHR076W	44.2826	-0.155746	0.38015	-0.409696	0.682029	#N/A
YHR078W	32.66	-0.528809	0.403395	-1.3109	0.189893	#N/A
YHR083W	88.0857	0.556186	0.334884	1.66083	0.0967476	0.336255
YHR084W	45.9529	-0.231594	0.392312	-0.59033	0.55497	#N/A
YHR085W	5.86432	-0.257722	0.375047	-0.687172	0.491975	#N/A
YHR086W	135.606	0.546105	0.299767	1.82176	0.068491	0.273457
YHR102W	120.521	0.345395	0.302549	1.14162	0.253613	0.540973
YHR103W	312.907	0.268572	0.242449	1.10775	0.267971	0.550291
YHR104W	224.469	-0.000358177	0.270612	-0.00132358	0.998944	0.999524
YHR108W	111.23	-0.441985	0.307487	-1.43741	0.150601	0.419504
YHR109W	35.4721	-0.340542	0.394461	-0.863311	0.387967	#N/A
YHR113W	209.749	0.407184	0.264505	1.53942	0.123701	0.385404
YHR119W	27.6764	-0.518768	0.417912	-1.24133	0.214482	#N/A
YHR120W	38.0438	-0.577511	0.398146	-1.4505	0.146919	#N/A
YHR121W	13.9708	-0.0422089	0.419074	-0.100719	0.919773	#N/A
YHR122W	9.09492	0.216178	0.406203	0.53219	0.594594	#N/A
YHR123W	50.546	-0.631434	0.374034	-1.68817	0.0913781	#N/A
YHR128W	31.6392	0.18939	0.419406	0.451568	0.65158	#N/A
YHR137W	47.3484	0.58371	0.373396	1.56325	0.117995	#N/A
YHR142W	55.5867	-0.503172	0.375934	-1.33846	0.180748	#N/A
YHR143W	142.067	0.453526	0.293034	1.54769	0.121697	0.381365
YHR146W	138.512	-0.0487703	0.308238	-0.158223	0.874281	0.954566
YHR148W	7.51297	0.163361	0.367311	0.44475	0.656501	#N/A
YHR150W	73.8031	0.37174	0.350407	1.06088	0.288743	#N/A
YHR154W	19.0743	-0.876038	0.420549	-2.08308	0.0372441	#N/A
YHR155W	39.1224	-0.982605	0.392228	-2.50519	0.0122386	#N/A
YHR159W	65.9824	0.497351	0.354835	1.40164	0.161022	#N/A
YHR163W	52.4587	-0.0225274	0.368128	-0.0611943	0.951204	#N/A
YHR169W	14.071	-0.0131839	0.412126	-0.03199	0.97448	#N/A
YHR171W	100.925	-0.392494	0.327421	-1.19875	0.230627	0.512506
YHR172W	44.4071	-0.203972	0.394351	-0.517236	0.604991	#N/A
YHR176W	29.9272	-0.905411	0.408755	-2.21504	0.0267571	#N/A
YHR177W	14.5323	-0.20493	0.417	-0.491439	0.623116	#N/A
YHR178W	14.768	-0.424582	0.410005	-1.03555	0.300411	#N/A
YHR179W	193.319	0.403141	0.294949	1.36682	0.171683	0.445322
YHR181W	17.5403	0.191003	0.420703	0.454008	0.649823	#N/A
YHR182W	27.098	-0.0160051	0.415402	-0.0385291	0.969266	#N/A
YHR183W	336.797	0.711672	0.269727	2.63849	0.00832768	0.0787477
YHR187W	11.0849	-0.290307	0.414447	-0.700469	0.483634	#N/A
YHR192W	17.3417	-0.112805	0.420559	-0.268227	0.788524	#N/A
YHR194W	35.4774	-0.0130804	0.393817	-0.0332145	0.973504	#N/A
YHR197W	13.3683	-0.792763	0.414611	-1.91207	0.0558675	#N/A
YHR200W	116.151	0.443186	0.302919	1.46305	0.143454	0.416455
YHR202W	32.6794	-0.19433	0.402921	-0.482303	0.629591	#N/A
YHR204W	61.9908	0.0212885	0.363591	0.0585507	0.95331	#N/A
YHR205W	79.4221	-0.0625517	0.351559	-0.177927	0.858781	0.950405
YHR206W	96.6358	-0.188463	0.327836	-0.574869	0.56538	0.795337
YHR208W	156.16	1.17576	0.303047	3.8798	0.000104544	0.00482995
YHR209W	34.7838	0.0516746	0.398463	0.129685	0.896816	#N/A
YHR214W-A	0.802767	0.00848502	0.184512	0.0459864	0.963321	#N/A
YHR216W	39.626	0.211058	0.393711	0.536075	0.591907	#N/A
YIL162W	158.912	0.782747	0.296661	2.63852	0.00832683	0.0787477
YIL159W	32.2343	-0.0987921	0.402975	-0.245157	0.806335	#N/A
YIL158W	1.55902	-0.0163436	0.241012	-0.0678123	0.945935	#N/A
YIL156W	129.818	0.714125	0.292525	2.44124	0.0146368	0.108568
YIL153W	83.8416	-0.190375	0.336741	-0.565345	0.571839	0.799882
YIL152W	8.59141	-0.197564	0.402395	-0.49097	0.623447	#N/A
YIL148W	86.8408	-0.0030227	0.335992	-0.00899634	0.992822	0.999
YIL144W	68.946	-0.000336417	0.355526	-0.000946252	0.999245	#N/A
YIL142W	303.762	0.656468	0.258648	2.53808	0.0111463	0.0914899
YIL140W	41.4919	0.14783	0.390293	0.378768	0.70486	#N/A
YIL136W	344.594	0.908929	0.241497	3.76373	0.000167397	0.00644478
YIL134W	30.0214	-0.034677	0.405983	-0.085415	0.931931	#N/A
YIL128W	87.4262	-0.0907878	0.326039	-0.278457	0.780661	0.922081
YIL126W	253.915	0.120448	0.260463	0.462437	0.643768	0.848923
YIL125W	293.955	0.0123891	0.250444	0.0494686	0.960546	0.986826
YIL124W	299.305	0.478766	0.246334	1.94357	0.0519475	0.235291
YIL123W	291.159	-0.0860316	0.253195	-0.339784	0.734019	0.894855
YIL122W	59.0824	0.371436	0.359387	1.03353	0.301358	#N/A
YIL121W	172.04	0.0617879	0.290052	0.213023	0.831309	0.945307
YIL120W	74.0056	-0.488902	0.360709	-1.35539	0.175292	#N/A
YIL118W	32.4817	-0.302723	0.404035	-0.749249	0.453707	#N/A
YIL116W	77.1003	-0.503106	0.344062	-1.46225	0.143671	#N/A
YIL113W	29.0692	-0.0227755	0.405589	-0.0561541	0.955219	#N/A
YIL112W	141.226	0.00220496	0.292122	0.00754808	0.993978	0.999524
YIL110W	35.2809	0.342562	0.397417	0.86197	0.388704	#N/A
YIL108W	174.392	0.210043	0.281052	0.747345	0.454856	0.719669
YIL106W	48.2661	0.369099	0.374601	0.985312	0.324471	#N/A
YIL099W	7.08704	-0.0413927	0.391169	-0.105818	0.915727	#N/A
YIL097W	68.9535	0.246143	0.344194	0.71513	0.474529	#N/A
YIL095W	103.851	-0.0995107	0.313022	-0.317903	0.750558	0.901004
YIL092W	26.6309	0.434018	0.409897	1.05885	0.28967	#N/A
YIL090W	48.5448	-0.460461	0.375916	-1.2249	0.220611	#N/A
YIL089W	4.83437	-0.595951	0.35133	-1.69627	0.0898349	#N/A
YIL078W	123.981	-0.553118	0.370376	-1.4934	0.135333	0.403814
YIL076W	76.9825	0.0157415	0.334415	0.0470718	0.962456	#N/A
YIL056W	355.44	0.297644	0.244893	1.21541	0.22421	0.504453
YIL050W	85.5057	0.078837	0.326968	0.241115	0.809466	0.936941
YIL049W	26.0794	-0.0588165	0.409805	-0.143523	0.885877	#N/A
YIL048W	85.5577	-0.767669	0.336748	-2.27966	0.0226281	0.143628
YIL046W	106.758	0.390984	0.341185	1.14596	0.251813	0.537888
YIL045W	56.9013	0.00136511	0.362284	0.00376806	0.996994	#N/A
YIL041W	88.96	0.311191	0.335545	0.927421	0.353708	0.643359
YIL039W	58.5765	0.0689604	0.361116	0.190964	0.848553	#N/A
YIL036W	165.593	0.164176	0.283417	0.579273	0.562405	0.794062
YIL028W	73.7908	-0.167259	0.338808	-0.493669	0.62154	#N/A
YIL022W	225.878	0.784386	0.260445	3.01171	0.00259778	0.0368744
YIL021W	83.7231	0.324379	0.331016	0.979951	0.32711	0.612196
YIL019W	4.17894	0.00405869	0.3248	0.0124959	0.99003	#N/A
YIL018W	161.317	0.725898	0.346186	2.09685	0.0360071	0.194728
YIL015W	138.517	0.257437	0.291335	0.883644	0.376888	0.656844
YIL014W	74.1581	0.126307	0.341982	0.369338	0.711876	#N/A
YIL012W	7.44153	-0.762553	0.384037	-1.98563	0.047075	#N/A
YIL011W	1.51461	-0.00534841	0.236112	-0.022652	0.981928	#N/A
YIL010W	43.4441	-0.087399	0.386172	-0.226321	0.820952	#N/A
YIL009W	63.1006	0.0460332	0.379236	0.121384	0.903387	#N/A
YIL006W	123.902	0.272197	0.299754	0.90807	0.363841	0.649378
YIL005W	84.5744	-0.239398	0.330092	-0.725247	0.468301	0.729783
YIL003W	11.8444	-0.21763	0.411827	-0.528449	0.597187	#N/A
YIL001W	57.3962	-0.00143835	0.365465	-0.00393567	0.99686	#N/A
YIR003W	122.23	0.486779	0.306848	1.58638	0.112652	0.371067
YIR004W	122.293	0.306305	0.298729	1.02536	0.305192	0.593144
YIR007W	61.6754	-0.42	0.35534	-1.18197	0.237219	#N/A
YIR009W	20.1806	-0.240259	0.418642	-0.573901	0.566035	#N/A
YIR010W	54.8961	0.586046	0.364963	1.60577	0.108324	#N/A
YIR012W	46.5265	-0.193827	0.384967	-0.503489	0.61462	#N/A
YIR014W	30.1267	-0.409855	0.404428	-1.01342	0.31086	#N/A
YIR016W	134.552	-0.0614589	0.29198	-0.21049	0.833285	0.945749
YIR018W	23.767	-0.174095	0.41671	-0.417784	0.676105	#N/A
YIR021W	35.2746	-0.471301	0.396251	-1.1894	0.234282	#N/A
YIR023W	78.5378	0.189838	0.342066	0.554974	0.578912	0.805595
YIR025W	31.1896	0.163644	0.400923	0.408168	0.68315	#N/A
YIR029W	26.9843	0.364049	0.411082	0.885587	0.37584	#N/A
YIR033W	169.591	0.0179996	0.287239	0.0626642	0.950034	0.982356
YIR041W	1.541	0.0085555	0.249717	0.0342608	0.972669	#N/A
YJL218W	13.3673	0.544008	0.414187	1.31343	0.189037	#N/A
YJL217W	46.4393	0.625367	0.380475	1.64365	0.100249	#N/A
YJL213W	357.05	0.337235	0.235185	1.43391	0.151597	0.419504
YJL210W	80.0107	0.210526	0.352962	0.596455	0.550871	0.78898
YJL209W	55.6189	-0.0920982	0.362166	-0.254298	0.799265	#N/A
YJL198W	68.1642	0.179459	0.34732	0.516697	0.605368	#N/A
YJL197W	173.168	-0.0494928	0.277471	-0.178371	0.858432	0.950405
YJL194W	30.1709	0.405605	0.408006	0.994115	0.320167	#N/A
YJL193W	25.5578	-0.024438	0.4143	-0.0589863	0.952963	#N/A
YJL191W	175.214	-1.60572	0.315314	-5.09245	3.53467e-07	5.54251e-05
YJL186W	116.642	0.356274	0.306656	1.1618	0.245315	0.53062
YJL183W	64.4893	0.313499	0.373632	0.839059	0.401436	#N/A
YJL181W	35.328	0.341996	0.396154	0.86329	0.387978	#N/A
YJL177W	58.1338	0.112243	0.367354	0.305545	0.759951	#N/A
YJL175W	3.33937	0.315897	0.288167	1.09623	0.272979	#N/A
YJL174W	205.478	0.61812	0.262155	2.35784	0.0183815	0.124629
YJL172W	151.866	-0.155559	0.2896	-0.537149	0.591165	0.813543
YJL167W	110.797	-0.110337	0.313265	-0.352215	0.724677	0.889695
YJL159W	460.327	0.164113	0.226993	0.722987	0.469688	0.729783
YJL149W	45.5487	0.26615	0.376738	0.706458	0.479903	#N/A
YJL148W	4.22275	-0.229953	0.333011	-0.690527	0.489863	#N/A
YJL146W	78.7818	-0.0899431	0.334744	-0.268692	0.788167	0.926884
YJL145W	15.2034	-0.00845535	0.420598	-0.0201031	0.983961	#N/A
YJL143W	99.4073	0.439284	0.313496	1.40124	0.161142	0.429859
YJL140W	8.86048	-0.579563	0.392452	-1.47678	0.139736	#N/A
YJL134W	79.5159	1.16875	0.344872	3.38896	0.000701594	0.0159785
YJL133W	70.5385	0.668365	0.356377	1.87545	0.0607314	#N/A
YJL132W	77.8742	-0.429678	0.342201	-1.25563	0.20925	0.491797
YJL126W	18.6286	-0.180465	0.420201	-0.429472	0.66758	#N/A
YJL117W	140.665	0.460881	0.287434	1.60343	0.108839	0.36138
YJL115W	19.6599	0.195018	0.420409	0.463877	0.642736	#N/A
YJL112W	70.6546	-0.134284	0.347824	-0.386067	0.699447	#N/A
YJL111W	260.471	0.215649	0.249579	0.864051	0.38756	0.664547
YJL106W	54.673	-0.155749	0.36653	-0.424928	0.670889	#N/A
YJL105W	1.12291	-0.0657127	0.213009	-0.308498	0.757704	#N/A
YJL102W	93.3172	-0.0363992	0.32865	-0.110754	0.911812	0.968767
YJL100W	139.09	0.0606201	0.295412	0.205205	0.837412	0.946005
YJL097W	15.4471	-0.156986	0.420644	-0.373203	0.708997	#N/A
YJL095W	56.4632	-0.215221	0.36138	-0.595555	0.551472	#N/A
YJL089W	14.3072	-0.978601	0.413094	-2.36895	0.0178385	#N/A
YJL088W	3.47902	0.208159	0.32906	0.632587	0.527003	#N/A
YJL085W	52.975	-0.197307	0.365258	-0.540186	0.589069	#N/A
YJL083W	143.512	0.39479	0.286091	1.37995	0.167603	0.437793
YJL082W	458.012	0.232503	0.233735	0.994726	0.31987	0.60424
YJL077W-B	117.905	0.210902	0.304961	0.691571	0.489207	0.744149
YJL076W	190.282	0.387863	0.278176	1.39431	0.163224	0.429859
YJL073W	36.8266	-0.294905	0.396477	-0.743814	0.456989	#N/A
YJL071W	15.1393	0.024631	0.420641	0.0585558	0.953306	#N/A
YJL062W	98.47	0.304874	0.330833	0.921536	0.356771	0.646533
YJL061W	82.774	-0.23607	0.331942	-0.711176	0.476975	0.733145
YJL060W	58.5922	-0.291192	0.361576	-0.80534	0.420624	#N/A
YJL059W	36.8607	-0.530417	0.397626	-1.33396	0.182217	#N/A
YJL055W	101.009	0.996479	0.316578	3.14766	0.00164582	0.0290049
YJL052W	344.287	0.0622348	0.236691	0.262937	0.792599	0.928873
YJL051W	18.1939	-0.00267101	0.416897	-0.00640689	0.994888	#N/A
YJL050W	51.133	-0.838751	0.373342	-2.2466	0.0246654	#N/A
YJL049W	26.1842	0.149959	0.418043	0.358717	0.719807	#N/A
YJL046W	34.1106	-0.135989	0.39857	-0.341191	0.732959	#N/A
YJL041W	147.431	0.570996	0.28807	1.98214	0.0474634	0.227066
YJL036W	105.293	-0.393866	0.313988	-1.2544	0.209697	0.492135
YJL034W	2952.43	0.562767	0.191027	2.94601	0.00321901	0.0413106
YJL033W	31.401	-0.373585	0.411044	-0.908869	0.363419	#N/A
YJL030W	20.1039	-0.0333087	0.419534	-0.0793945	0.936719	#N/A
YJL026W	108.875	0.425576	0.327045	1.30127	0.193165	0.472502
YJL025W	5.18547	-0.196839	0.362343	-0.54324	0.586965	#N/A
YJL022W	16.8017	-1.17826	0.417713	-2.82074	0.00479131	#N/A
YJL019W	45.6762	-0.641894	0.381067	-1.68446	0.0920921	#N/A
YJL014W	211.747	0.191087	0.26309	0.726319	0.467643	0.729783
YJL001W	75.6005	-0.505474	0.343245	-1.47263	0.14085	#N/A
YJR001W	99.7425	-0.114704	0.320096	-0.358342	0.720087	0.887397
YJR002W	27.1596	-0.279594	0.409307	-0.683089	0.49455	#N/A
YJR005W	132.366	-0.402639	0.306734	-1.31266	0.189296	0.465686
YJR006W	45.6734	0.190247	0.375513	0.506632	0.612413	#N/A
YJR007W	87.4505	-0.198945	0.32531	-0.611554	0.540833	0.780827
YJR008W	113.435	0.596338	0.313903	1.89975	0.0574654	0.250151
YJR010W	34.6992	-0.073659	0.398138	-0.185009	0.853222	#N/A
YJR013W	44.6951	-0.432703	0.380691	-1.13663	0.255695	#N/A
YJR014W	14.3662	-0.401144	0.419807	-0.955544	0.339303	#N/A
YJR015W	111.439	0.0816359	0.316115	0.258247	0.796216	0.932282
YJR020W	8.06574	-0.316258	0.398362	-0.793897	0.427255	#N/A
YJR032W	34.6245	0.371232	0.394613	0.940749	0.346833	#N/A
YJR035W	64.2156	0.137418	0.354986	0.387109	0.698675	#N/A
YJR040W	164.437	0.312345	0.276567	1.12936	0.258745	0.543985
YJR042W	72.3234	-0.165029	0.344844	-0.478563	0.63225	#N/A
YJR046W	460.221	0.424698	0.268343	1.58267	0.113498	0.371552
YJR050W	38.8517	0.495229	0.39264	1.26128	0.207207	#N/A
YJR051W	79.4091	-0.295418	0.334042	-0.884373	0.376495	0.656844
YJR052W	58.3533	0.0408353	0.357497	0.114226	0.909059	#N/A
YJR053W	12.279	0.0254693	0.414939	0.0613809	0.951056	#N/A
YJR054W	30.3032	-0.0306047	0.405647	-0.0754465	0.93986	#N/A
YJR055W	7.69434	-0.189451	0.394744	-0.479933	0.631275	#N/A
YJR057W	8.58608	-0.297406	0.401824	-0.740138	0.459216	#N/A
YJR059W	446.513	0.267596	0.230303	1.16193	0.245263	0.53062
YJR060W	147.716	0.917943	0.291217	3.15209	0.00162108	0.0290049
YJR064W	189.144	0.245078	0.267526	0.916091	0.359619	0.647105
YJR068W	52.5291	0.496829	0.367967	1.3502	0.176952	#N/A
YJR074W	24.3065	-0.522123	0.414221	-1.26049	0.207491	#N/A
YJR075W	50.4926	0.359622	0.369254	0.973916	0.330098	#N/A
YJR078W	8.60283	-0.245285	0.398199	-0.615986	0.537904	#N/A
YJR084W	46.2649	0.0729094	0.376259	0.193774	0.846352	#N/A
YJR089W	89.3442	0.185984	0.322058	0.577488	0.56361	0.794557
YJR092W	45.2096	-0.970904	0.399209	-2.43207	0.015013	#N/A
YJR095W	4.41383	-0.30054	0.339103	-0.886279	0.375467	#N/A
YJR096W	99.2983	0.240942	0.330592	0.72882	0.466112	0.729783
YJR097W	1.45617	-0.232178	0.229326	-1.01244	0.311329	#N/A
YJR099W	16.6016	0.0424557	0.420583	0.100945	0.919594	#N/A
YJR101W	75.4997	0.338942	0.359811	0.942001	0.346192	#N/A
YJR103W	273.866	0.560462	0.272086	2.05987	0.0394106	0.204915
YJR105W	129.479	0.120029	0.330086	0.363628	0.716136	0.887397
YJR110W	85.153	-0.0722921	0.330406	-0.218798	0.826808	0.942841
YJR115W	217.444	-0.381064	0.29618	-1.2866	0.198235	0.476295
YJR116W	16.9208	-0.166362	0.420733	-0.395411	0.69254	#N/A
YJR117W	219.85	0.0971134	0.25787	0.376598	0.706473	0.882136
YJR121W	778.411	0.546943	0.211083	2.59113	0.00956615	0.0846985
YJR122W	82.7285	-0.413482	0.335781	-1.2314	0.218172	0.499053
YJR123W	142.288	0.283062	0.331599	0.853625	0.393313	0.670872
YJR131W	65.5921	-0.705925	0.363481	-1.94213	0.0521219	#N/A
YJR132W	72.4014	-0.364374	0.35782	-1.01832	0.308528	#N/A
YJR133W	15.9324	-0.206393	0.420681	-0.490617	0.623697	#N/A
YJR138W	75.783	-0.0984065	0.341721	-0.287973	0.773367	#N/A
YJR141W	41.6046	0.365954	0.385202	0.950033	0.342095	#N/A
YJR142W	30.2839	-0.59049	0.407654	-1.44851	0.147475	#N/A
YJR144W	39.4246	-0.0174336	0.390099	-0.0446903	0.964354	#N/A
YJR152W	16.3273	-0.117644	0.420554	-0.279737	0.779679	#N/A
YJR153W	8.75879	-0.0398201	0.402397	-0.0989571	0.921172	#N/A
YKL221W	1.2102	-0.2014	0.215227	-0.935759	0.349397	#N/A
YKL216W	225.752	-0.882735	0.263376	-3.35161	0.000803436	0.0173221
YKL212W	107.765	-0.645851	0.32529	-1.98546	0.047093	0.226635
YKL210W	447.93	-0.0161335	0.222312	-0.0725712	0.942147	0.980974
YKL208W	22.4681	0.16053	0.416844	0.385108	0.700157	#N/A
YKL207W	70.3898	0.802456	0.349182	2.2981	0.0215558	#N/A
YKL205W	49.6878	-1.52654	0.382737	-3.98849	6.64939e-05	#N/A
YKL204W	96.7895	0.540411	0.332318	1.62619	0.10391	0.348768
YKL195W	302.551	0.567479	0.243549	2.33004	0.0198039	0.132678
YKL191W	11.0903	-0.511741	0.401203	-1.27552	0.202126	#N/A
YKL190W	34.7813	-0.671296	0.40123	-1.6731	0.0943084	#N/A
YKL189W	52.9756	-0.130395	0.365106	-0.357144	0.720984	#N/A
YKL185W	59.4523	-0.436256	0.359857	-1.2123	0.225396	#N/A
YKL184W	265.744	-0.0820344	0.25252	-0.324863	0.745285	0.898109
YKL183W	30.9967	-0.0970625	0.407676	-0.238087	0.811813	#N/A
YKL181W	79.4771	0.280879	0.33655	0.834582	0.403953	0.677586
YKL180W	79.2823	0.0919608	0.338562	0.271622	0.785913	0.92558
YKL175W	74.5921	0.377591	0.336573	1.12187	0.261918	#N/A
YKL173W	87.8913	-0.426541	0.328346	-1.29906	0.193924	0.472502
YKL172W	34.7674	0.304662	0.403633	0.754799	0.45037	#N/A
YKL171W	144.364	0.101344	0.310657	0.326225	0.744254	0.898104
YKL157W	255.244	-0.670721	0.253959	-2.64106	0.00826473	0.0787477
YKL156W	84.4261	-0.0375739	0.333795	-0.112566	0.910375	0.968767
YKL154W	21.4694	-0.0507477	0.418382	-0.121295	0.903457	#N/A
YKL150W	290.733	-0.591455	0.247784	-2.38698	0.0169875	0.119429
YKL146W	211.891	0.970536	0.281174	3.45173	0.000557007	0.0140491
YKL145W-A	97.4081	0.246976	0.346788	0.712182	0.476352	0.733145
YKL143W	7.88466	0.0120206	0.388136	0.03097	0.975293	#N/A
YKL142W	141.03	-0.646757	0.291003	-2.22251	0.0262486	0.159137
YKL141W	28.8649	-0.643569	0.410314	-1.56848	0.116769	#N/A
YKL140W	50.5557	-0.414157	0.379964	-1.08999	0.275717	#N/A
YKL139W	35.5719	0.321373	0.396023	0.8115	0.417078	#N/A
YKL131W	0.353553	0.0798244	0.130422	0.612049	0.540505	#N/A
YKL127W	102.257	-0.487809	0.320351	-1.52273	0.127825	0.392954
YKL126W	225.657	-0.408835	0.259906	-1.57301	0.115716	0.374227
YKL125W	45.9163	-0.310431	0.39656	-0.782811	0.433738	#N/A
YKL121W	74.3409	0.141028	0.339682	0.415175	0.678013	#N/A
YKL120W	163.353	1.00256	0.3158	3.17467	0.00150009	0.027881
YKL117W	262.093	0.113687	0.257271	0.441894	0.658566	0.854656
YKL112W	48.2967	-0.524817	0.382367	-1.37255	0.169893	#N/A
YKL109W	570.405	0.78313	0.22927	3.41575	0.000636059	0.0150059
YKL108W	29.2994	0.393166	0.40793	0.963808	0.335142	#N/A
YKL107W	4.86533	-0.146684	0.361108	-0.406207	0.684591	#N/A
YKL106W	60.0648	-0.306114	0.357744	-0.855678	0.392176	#N/A
YKL101W	85.3202	-0.291026	0.333872	-0.87167	0.383389	0.661621
YKL098W	47.4429	0.280625	0.390808	0.718065	0.472717	#N/A
YKL096W	137.626	0.473949	0.329048	1.44036	0.149764	0.419504
YKL088W	80.1251	0.379545	0.339893	1.11666	0.26414	0.548075
YKL085W	162.723	0.220807	0.283635	0.77849	0.43628	0.709724
YKL080W	50.4947	-1.5282	0.380761	-4.01354	5.98157e-05	#N/A
YKL079W	83.0876	0.0426779	0.346839	0.123048	0.902069	0.963438
YKL077W	101.154	-0.343046	0.315273	-1.08809	0.276554	0.560386
YKL073W	63.7052	-0.612186	0.386202	-1.58514	0.112934	#N/A
YKL072W	37.2768	-0.570259	0.393014	-1.45099	0.146783	#N/A
YKL068W	69.4766	0.179109	0.349397	0.512623	0.608215	#N/A
YKL065W-A	3.86082	-0.316649	0.327504	-0.966855	0.333617	#N/A
YKL064W	313.801	-0.244125	0.244283	-0.999355	0.317623	0.601694
YKL062W	223.895	0.424024	0.257016	1.6498	0.0989841	0.339104
YKL045W	37.1695	-0.0491693	0.398954	-0.123246	0.901913	#N/A
YKL042W	21.2915	0.0337447	0.417777	0.0807722	0.935623	#N/A
YKL041W	25.7019	0.44114	0.412757	1.06876	0.285176	#N/A
YKL039W	198.789	-0.241013	0.264644	-0.910708	0.362449	0.649378
YKL038W	194.535	0.0426597	0.275036	0.155106	0.876738	0.955845
YKL035W	1418.03	0.583381	0.195341	2.98648	0.00282212	0.0377138
YKL034W	82.762	-0.266244	0.335285	-0.794081	0.427148	0.70193
YKL033W-A	49.6788	0.0505678	0.370847	0.136358	0.891539	#N/A
YKL033W	34.7263	-0.552416	0.404671	-1.3651	0.172222	#N/A
YKL023W	42.0289	0.65045	0.391656	1.66077	0.0967602	#N/A
YKL019W	53.0199	0.26006	0.36865	0.705438	0.480537	#N/A
YKL018W	18.731	-0.346703	0.420472	-0.824557	0.409623	#N/A
YKL015W	114.73	0.000284366	0.31348	0.000907127	0.999276	0.999524
YKL012W	75.1773	0.140042	0.336605	0.416042	0.677379	#N/A
YKL007W	84.0425	-0.579827	0.343545	-1.68777	0.0914545	0.325692
YKL006W	63.2843	0.54821	0.355591	1.54169	0.123149	#N/A
YKL002W	44.3119	-0.378984	0.386022	-0.981769	0.326213	#N/A
YKR002W	114.237	-0.0173363	0.319195	-0.0543125	0.956686	0.985963
YKR008W	107.845	-0.0299733	0.315012	-0.0951498	0.924196	0.974392
YKR013W	17.8017	0.35629	0.420491	0.847318	0.396818	#N/A
YKR016W	94.8639	-0.276942	0.329648	-0.840115	0.400844	0.676265
YKR020W	13.1921	-0.0211191	0.415115	-0.0508751	0.959425	#N/A
YKR021W	93.4774	0.579649	0.322263	1.79868	0.0720694	0.281673
YKR023W	36.9168	0.0468946	0.396814	0.118178	0.905927	#N/A
YKR025W	10.2183	0.200738	0.406834	0.493416	0.621719	#N/A
YKR027W	44.9965	-0.201639	0.381798	-0.52813	0.597409	#N/A
YKR028W	212.582	0.19726	0.276283	0.713978	0.475241	0.732568
YKR030W	56.8966	0.496097	0.36361	1.36437	0.172453	#N/A
YKR035W-A	45.8393	0.0828198	0.375611	0.220494	0.825487	#N/A
YKR039W	36.2631	0.105098	0.392221	0.267955	0.788734	#N/A
YKR044W	20.6076	0.163828	0.419412	0.390613	0.696083	#N/A
YKR050W	94.5399	0.0683959	0.34373	0.198982	0.842277	0.947123
YKR051W	50.9826	-0.338226	0.374436	-0.903293	0.36637	#N/A
YKR055W	34.1353	0.331719	0.396797	0.835993	0.403159	#N/A
YKR057W	58.7379	-0.0297397	0.39084	-0.0760918	0.939346	#N/A
YKR058W	307.871	0.399152	0.240669	1.65851	0.0972144	0.336255
YKR059W	7.38146	0.503978	0.387943	1.2991	0.193908	#N/A
YKR061W	33.6622	0.297452	0.420117	0.708021	0.478932	#N/A
YKR062W	95.366	0.309657	0.320886	0.965006	0.334542	0.618233
YKR064W	40.9313	-0.604091	0.38723	-1.56003	0.118752	#N/A
YKR067W	258.693	0.189327	0.24769	0.764371	0.444646	0.715058
YKR069W	36.2717	-0.747528	0.39503	-1.89233	0.0584466	#N/A
YKR070W	116.331	0.285103	0.30969	0.920608	0.357255	0.646533
YKR076W	21.0461	0.560537	0.418916	1.33807	0.180875	#N/A
YKR077W	9.93372	0.182154	0.410937	0.443266	0.657573	#N/A
YKR078W	22.0003	-0.0738821	0.418935	-0.176357	0.860014	#N/A
YKR080W	45.1669	0.636169	0.391503	1.62494	0.104176	#N/A
YKR082W	58.9502	-1.75234	0.384294	-4.55989	5.11813e-06	#N/A
YKR086W	52.9504	0.0836087	0.373575	0.223807	0.822908	#N/A
YKR090W	89.8823	0.0389282	0.322081	0.120865	0.903798	0.964012
YKR091W	39.9043	0.761099	0.391121	1.94594	0.0516616	#N/A
YKR093W	216.506	-0.0599264	0.330801	-0.181155	0.856246	0.950405
YKR096W	139.572	-0.0572333	0.28983	-0.197472	0.843458	0.947133
YKR097W	14.484	-0.717347	0.419143	-1.71146	0.0869964	#N/A
YKR099W	19.0935	0.073194	0.419092	0.174649	0.861355	#N/A
YKR101W	27.5789	-0.363779	0.411065	-0.884965	0.376175	#N/A
YKR104W	1.96915	0.0802193	0.258735	0.310044	0.756527	#N/A
YLL061W	31.868	-0.0626266	0.403694	-0.155134	0.876716	#N/A
YLL058W	78.8998	0.00959726	0.361025	0.0265834	0.978792	0.994163
YLL055W	27.0582	-0.653007	0.411957	-1.58513	0.112936	#N/A
YLL043W	291.561	0.737	0.24414	3.01876	0.00253814	0.0368744
YLL035W	5.00081	-0.211488	0.339086	-0.6237	0.532825	#N/A
YLL033W	10.1328	-0.128485	0.404863	-0.317354	0.750975	#N/A
YLL029W	355.337	-0.0149731	0.237265	-0.0631073	0.949681	0.982356
YLL028W	167.909	0.194161	0.277374	0.699998	0.483928	0.741015
YLL027W	91.9347	-0.228562	0.344666	-0.663141	0.50724	0.762275
YLL026W	2525.49	0.171356	0.197682	0.866825	0.386038	0.664499
YLL015W	148.936	-0.689384	0.287939	-2.3942	0.0166566	0.117814
YLL012W	29.9547	0.052386	0.40431	0.129569	0.896907	#N/A
YLL008W	31.0987	0.331888	0.404616	0.820255	0.412071	#N/A
YLL006W	56.3607	-0.614568	0.373443	-1.64568	0.0998295	#N/A
YLL004W	20.8507	-0.083425	0.419417	-0.198907	0.842335	#N/A
YLL003W	69.5488	-0.151927	0.349404	-0.434818	0.663695	#N/A
YLL002W	16.8841	-0.556607	0.420698	-1.32306	0.185817	#N/A
YLL001W	171.123	0.0121848	0.274153	0.0444451	0.96455	0.989015
YLR005W	59.2096	0.456428	0.357714	1.27596	0.20197	#N/A
YLR007W	25.0256	-0.0239213	0.413278	-0.057882	0.953843	#N/A
YLR009W	15.4553	-0.250821	0.420326	-0.59673	0.550688	#N/A
YLR011W	29.9181	0.147278	0.408068	0.360914	0.718164	#N/A
YLR015W	17.2015	0.0945634	0.420574	0.224844	0.822101	#N/A
YLR017W	20.6761	0.0503451	0.419022	0.120149	0.904365	#N/A
YLR019W	101.764	0.324976	0.312414	1.04021	0.298242	0.583846
YLR025W	45.2458	0.453335	0.388667	1.16639	0.243459	#N/A
YLR031W	0.820785	-0.0171676	0.188597	-0.0910282	0.92747	#N/A
YLR032W	42.9549	-0.0820433	0.392306	-0.209131	0.834346	#N/A
YLR033W	66.2959	0.226204	0.357682	0.632416	0.527115	#N/A
YLR041W	17.8315	-0.339047	0.420253	-0.80677	0.419799	#N/A
YLR048W	190.26	0.131059	0.274702	0.477093	0.633296	0.841446
YLR056W	70.7131	-0.349172	0.351766	-0.992626	0.320892	#N/A
YLR057W	20.7292	0.087805	0.418503	0.209808	0.833818	#N/A
YLR060W	69.1168	-0.685793	0.375672	-1.82551	0.0679241	#N/A
YLR072W	78.8676	0.0736158	0.333655	0.220635	0.825377	0.942536
YLR075W	129.525	0.829716	0.338355	2.45221	0.0141982	0.106371
YLR077W	86.0569	0.460933	0.326923	1.40991	0.158566	0.426623
YLR079W	122.59	0.81891	0.297611	2.75161	0.00593031	0.0631217
YLR080W	22.8077	-0.0110986	0.255107	-0.0435056	0.965299	#N/A
YLR081W	16.2364	0.134255	0.420701	0.319122	0.749634	#N/A
YLR086W	100.772	0.138488	0.327088	0.423397	0.672006	0.864466
YLR088W	105.128	0.386705	0.311602	1.24102	0.214597	0.497563
YLR090W	255.446	0.45223	0.261333	1.73048	0.0835451	0.305639
YLR096W	125.518	-0.0330933	0.299978	-0.110319	0.912157	0.968767
YLR100W	75.4388	-0.142296	0.350607	-0.405857	0.684848	#N/A
YLR107W	167.498	-0.741428	0.290378	-2.55332	0.0106702	0.0898635
YLR113W	109.78	-0.887375	0.310527	-2.85764	0.00426806	0.0500105
YLR115W	85.406	-0.0310976	0.329371	-0.0944153	0.924779	0.974392
YLR116W	111.722	0.470893	0.3042	1.54797	0.121629	0.381365
YLR119W	35.2878	-0.989223	0.401406	-2.4644	0.0137245	#N/A
YLR135W	43.1572	0.293645	0.379791	0.773175	0.439419	#N/A
YLR137W	109.466	-0.657464	0.31595	-2.08091	0.037442	0.199814
YLR138W	367.774	0.36486	0.232169	1.57153	0.11606	0.37459
YLR143W	75.1119	0.25631	0.342057	0.749321	0.453664	#N/A
YLR148W	73.8388	-0.296526	0.339036	-0.874615	0.381784	#N/A
YLR164W	33.2588	-0.796522	0.401436	-1.98418	0.0472355	#N/A
YLR175W	125.86	0.0848902	0.343379	0.24722	0.804738	0.935349
YLR177W	700.064	0.428323	0.208662	2.05271	0.0401004	0.207828
YLR182W	82.2373	0.182986	0.346772	0.527684	0.597719	0.818109
YLR186W	8.95884	-0.461868	0.398293	-1.15962	0.246204	#N/A
YLR187W	128.983	0.321742	0.304446	1.05681	0.290597	0.575147
YLR188W	83.3274	-0.259031	0.334741	-0.773826	0.439034	0.712769
YLR190W	23.9364	-0.120492	0.417032	-0.288927	0.772637	#N/A
YLR191W	59.1836	1.19603	0.358804	3.33338	0.000857981	#N/A
YLR196W	46.0908	-0.133883	0.382701	-0.349837	0.726461	#N/A
YLR197W	94.0771	-0.612945	0.321156	-1.90856	0.0563189	0.246796
YLR207W	87.8095	-0.0488036	0.337385	-0.144653	0.884985	0.959898
YLR208W	161.411	-0.0868451	0.280256	-0.309877	0.756654	0.906659
YLR210W	21.6481	0.0122111	0.417116	0.0292751	0.976645	#N/A
YLR219W	182.701	0.355688	0.270643	1.31424	0.188766	0.465686
YLR220W	157.531	0.522467	0.279847	1.86697	0.0619052	0.261102
YLR224W	258.374	0.369842	0.249237	1.4839	0.137836	0.406442
YLR226W	23.6133	-0.419096	0.41461	-1.01082	0.312102	#N/A
YLR234W	68.9204	-0.329561	0.366736	-0.898633	0.368848	#N/A
YLR237W	26.3644	-0.475171	0.410629	-1.15718	0.247199	#N/A
YLR238W	47.4791	0.0754113	0.375573	0.20079	0.840863	#N/A
YLR240W	75.9657	0.418717	0.337882	1.23924	0.215256	#N/A
YLR241W	197.265	-0.396596	0.269363	-1.47234	0.140928	0.41208
YLR243W	10.3626	-0.31273	0.404553	-0.773026	0.439507	#N/A
YLR246W	44.2844	-0.115048	0.391184	-0.294103	0.768679	#N/A
YLR248W	183.741	-0.196789	0.2746	-0.71664	0.473596	0.730799
YLR250W	73.8365	0.604232	0.339481	1.77987	0.0750976	#N/A
YLR253W	97.6942	0.257056	0.320286	0.802581	0.422217	0.695239
YLR257W	906.539	0.348352	0.220496	1.57985	0.11414	0.371552
YLR260W	77.8575	-0.566099	0.341438	-1.65798	0.0973206	0.336255
YLR263W	14.3212	-0.0657243	0.42019	-0.156416	0.875705	#N/A
YLR267W	37.1677	-0.0893236	0.394152	-0.226622	0.820717	#N/A
YLR274W	71.3452	0.0505089	0.350547	0.144086	0.885432	#N/A
YLR275W	8.22916	-0.310059	0.395457	-0.784053	0.433009	#N/A
YLR283W	23.5083	0.261187	0.415172	0.629107	0.529279	#N/A
YLR285W	15.7919	-0.357875	0.420358	-0.851359	0.39457	#N/A
YLR289W	64.1617	0.226948	0.350643	0.647235	0.51748	#N/A
YLR299W	115.173	0.0687024	0.324973	0.21141	0.832568	0.945749
YLR300W	189.712	0.163003	0.277417	0.587575	0.556817	0.792063
YLR301W	44.6891	-0.553649	0.379887	-1.45741	0.145004	#N/A
YLR306W	6.4921	-0.756036	0.372727	-2.02839	0.0425205	#N/A
YLR307W	2.58914	-0.270164	0.290093	-0.931303	0.351697	#N/A
YLR312W-A	51.345	0.382299	0.369954	1.03337	0.301431	#N/A
YLR318W	13.3529	0.197953	0.419251	0.472159	0.636813	#N/A
YLR324W	150.046	0.461781	0.289039	1.59764	0.110123	0.364896
YLR326W	15.3685	-0.0246234	0.420632	-0.058539	0.953319	#N/A
YLR330W	253.17	0.255247	0.254318	1.00365	0.315545	0.599599
YLR332W	250.732	0.450239	0.257675	1.74731	0.0805833	0.3
YLR335W	40.6037	-0.0432757	0.38705	-0.111809	0.910975	#N/A
YLR338W	6.0247	-0.167689	0.374656	-0.447582	0.654455	#N/A
YLR340W	104.896	0.6049	0.345123	1.75271	0.0796522	0.298143
YLR344W	46.6887	-0.579283	0.380894	-1.52085	0.128298	#N/A
YLR345W	353.83	-0.0415453	0.244695	-0.169784	0.86518	0.950405
YLR347W-A	22.6272	-0.123598	0.415512	-0.297461	0.766115	#N/A
YLR350W	140.959	0.542613	0.303571	1.78744	0.073867	0.284388
YLR352W	25.7046	-0.907189	0.413402	-2.19444	0.0282035	#N/A
YLR353W	23.2752	-0.486153	0.418131	-1.16268	0.244959	#N/A
YLR356W	15.9218	-0.0955484	0.420715	-0.227109	0.820339	#N/A
YLR357W	116.088	0.0203011	0.305893	0.0663666	0.947086	0.982321
YLR359W	177.31	0.141519	0.330507	0.42819	0.668513	0.861343
YLR360W	62.9678	0.251826	0.373436	0.674349	0.500089	#N/A
YLR362W	63.9758	0.135582	0.363247	0.373249	0.708963	#N/A
YLR368W	49.9481	0.0756776	0.370911	0.204032	0.838329	#N/A
YLR369W	87.2079	0.169836	0.351767	0.482808	0.629232	0.840189
YLR371W	265.17	0.43458	0.247786	1.75385	0.0794562	0.298143
YLR372W	58.5964	-0.593004	0.379313	-1.56336	0.117967	#N/A
YLR375W	83.1993	-0.054368	0.34538	-0.157415	0.874918	0.954617
YLR380W	30.8965	0.0587334	0.404353	0.145253	0.884511	#N/A
YLR381W	41.3867	0.500935	0.389719	1.28538	0.198661	#N/A
YLR383W	44.1373	-0.160495	0.381344	-0.420867	0.673852	#N/A
YLR386W	79.3046	-0.0943893	0.334649	-0.282055	0.777902	0.92084
YLR390W-A	143.497	0.975045	0.287356	3.39317	0.000690898	0.0159597
YLR399W-A	2.23787	-0.0869704	0.274267	-0.317101	0.751167	#N/A
YLR400W	4.99229	-0.160041	0.355185	-0.450586	0.652288	#N/A
YLR403W	143.046	-0.527796	0.293896	-1.79586	0.0725168	0.281898
YLR404W	19.1195	-0.372416	0.419375	-0.888026	0.374527	#N/A
YLR405W	26.9053	0.248182	0.40801	0.608274	0.543005	#N/A
YLR407W	9.22679	-0.343549	0.405435	-0.847359	0.396795	#N/A
YLR410W	166.369	-0.594356	0.295834	-2.00908	0.0445285	0.220191
YLR411W	7.04872	-0.201115	0.390287	-0.515299	0.606344	#N/A
YLR412W	22.5568	-0.0903063	0.417778	-0.216158	0.828864	#N/A
YLR413W	255.671	0.0891654	0.249334	0.357614	0.720632	0.887397
YLR417W	127.22	-0.783204	0.301911	-2.59416	0.00948237	0.0846985
YLR419W	31.9421	-0.890355	0.403549	-2.20631	0.0273621	#N/A
YLR420W	72.2752	0.236227	0.341718	0.691291	0.489383	#N/A
YLR424W	42.0697	-0.167624	0.383777	-0.436775	0.662274	#N/A
YLR425W	80.4676	-0.157949	0.338862	-0.466115	0.641133	0.848229
YLR426W	20.2641	-0.733879	0.419919	-1.74767	0.0805218	#N/A
YLR427W	66.1849	0.317172	0.35868	0.884275	0.376548	#N/A
YLR429W	555.073	0.811646	0.224091	3.62195	0.000292394	0.00945603
YLR432W	142.372	0.395354	0.289976	1.3634	0.172756	0.445529
YLR435W	14.7382	-0.0460487	0.409031	-0.11258	0.910364	#N/A
YLR438W	145.09	0.41661	0.285991	1.45673	0.145192	0.418948
YLR439W	68.0011	0.598731	0.346573	1.72757	0.0840648	#N/A
YLR443W	54.9644	0.0340581	0.366489	0.0929307	0.925959	#N/A
YLR446W	20.5757	-0.468963	0.418285	-1.12116	0.262221	#N/A
YLR449W	20.6079	-0.470712	0.420542	-1.1193	0.263013	#N/A
YLR450W	108.922	-0.71877	0.312062	-2.30329	0.0212623	0.139761
YLR451W	31.2796	-0.0533702	0.40891	-0.130518	0.896156	#N/A
YLR455W	61.7722	-0.141693	0.354365	-0.399851	0.689267	#N/A
YLR459W	26.6162	-0.151833	0.418334	-0.362945	0.716646	#N/A
YML131W	61.8066	0.828638	0.356046	2.32734	0.0199474	#N/A
YML127W	248.197	0.800324	0.261208	3.06394	0.00218443	0.0346297
YML121W	46.8717	0.443657	0.376354	1.17883	0.238466	#N/A
YML118W	88.0119	-0.516694	0.331853	-1.557	0.119471	0.378853
YML116W-A	72.4801	-0.265085	0.352944	-0.751067	0.452612	#N/A
YML116W	48.2057	-0.537212	0.374382	-1.43493	0.151306	#N/A
YML113W	2.2147	-0.00240827	0.270208	-0.00891267	0.992889	#N/A
YML112W	5.04463	-0.447452	0.346459	-1.2915	0.196531	#N/A
YML111W	113.523	-0.102471	0.30363	-0.337487	0.73575	0.894855
YML109W	53.4202	-0.10944	0.374364	-0.292335	0.770031	#N/A
YML106W	56.8302	0.101123	0.360977	0.280138	0.779372	#N/A
YML096W	11.496	-0.318644	0.415175	-0.767494	0.442788	#N/A
YML093W	45.5383	-0.347762	0.387598	-0.897226	0.369599	#N/A
YML088W	81.1537	-0.173252	0.336364	-0.515072	0.606503	0.823496
YML082W	41.5912	0.0786631	0.387228	0.203144	0.839022	#N/A
YML081W	86.1101	-0.174061	0.332865	-0.522918	0.601031	0.81945
YML080W	16.1594	0.132718	0.41953	0.31635	0.751737	#N/A
YML078W	20.1228	0.266064	0.420278	0.633066	0.526691	#N/A
YML070W	212.273	0.216658	0.260875	0.830507	0.406252	0.680031
YML069W	152.926	0.129066	0.286069	0.451173	0.651865	0.851116
YML068W	68.4221	0.274513	0.3465	0.792245	0.428218	#N/A
YML063W	54.5353	0.479782	0.379348	1.26475	0.20596	#N/A
YML060W	4.29238	0.00710489	0.329637	0.0215537	0.982804	#N/A
YML057W	142.822	0.24458	0.292047	0.837468	0.40233	0.676265
YML055W	7.67422	-0.887151	0.38512	-2.30357	0.0212468	#N/A
YML052W	226.41	0.724374	0.266598	2.7171	0.00658558	0.0682621
YML051W	42.0808	0.371784	0.388974	0.955806	0.33917	#N/A
YML050W	43.989	0.0038149	0.390271	0.00977502	0.992201	#N/A
YML048W	564.182	0.945566	0.21339	4.43117	9.37252e-06	0.000797651
YML046W	43.5667	-0.214612	0.386308	-0.555548	0.57852	#N/A
YML042W	50.1277	-0.537902	0.379067	-1.41902	0.155894	#N/A
YML036W	3.18257	-0.0229599	0.318546	-0.0720773	0.94254	#N/A
YML034W	91.1294	0.361119	0.333467	1.08292	0.278843	0.562549
YML031W	93.6841	0.10796	0.319795	0.33759	0.735672	0.894855
YML030W	10.2578	0.266793	0.408097	0.653748	0.513274	#N/A
YML027W	8.51629	0.578123	0.400124	1.44486	0.148497	#N/A
YML024W	106.181	-0.177543	0.324859	-0.546524	0.584706	0.808785
YML022W	10.2224	0.521308	0.41109	1.26811	0.204758	#N/A
YML020W	66.4289	0.492819	0.346288	1.42315	0.154693	#N/A
YML019W	61.2998	0.507243	0.358825	1.41362	0.157473	#N/A
YML017W	154.458	-0.329161	0.29173	-1.12831	0.25919	0.543985
YML009W-B	57.2891	-0.0460698	0.387371	-0.118929	0.905331	#N/A
YML007W	198.381	0.485945	0.282742	1.71869	0.0856708	0.30991
YML005W	11.2179	-0.122909	0.411851	-0.298429	0.765375	#N/A
YML001W	49.3351	0.201892	0.370677	0.544658	0.585989	#N/A
YMR002W	55.4536	1.03122	0.365384	2.8223	0.00476805	#N/A
YMR003W	3.04859	-0.110814	0.312313	-0.354819	0.722726	#N/A
YMR004W	57.4991	-0.417353	0.372627	-1.12003	0.262701	#N/A
YMR005W	36.0444	0.0669809	0.392671	0.170578	0.864556	#N/A
YMR010W	73.6393	-0.382082	0.340177	-1.12319	0.261359	#N/A
YMR011W	4373	0.612833	0.228511	2.68185	0.00732159	0.0730803
YMR012W	280.77	-0.534323	0.41842	-1.277	0.201602	0.480812
YMR014W	6.90711	-0.128898	0.349533	-0.368772	0.712298	#N/A
YMR017W	9.83543	0.389721	0.409971	0.950607	0.341804	#N/A
YMR018W	7.72165	0.0669824	0.396752	0.168827	0.865933	#N/A
YMR020W	137.685	0.000936954	0.298222	0.00314179	0.997493	0.999524
YMR024W	44.3422	0.193028	0.383041	0.503936	0.614306	#N/A
YMR025W	9.07192	-0.171808	0.406163	-0.423003	0.672293	#N/A
YMR027W	133.985	0.336291	0.290194	1.15885	0.246518	0.531493
YMR028W	37.9028	0.0947107	0.39551	0.239465	0.810745	#N/A
YMR030W	55.8874	0.214306	0.36266	0.590926	0.55457	#N/A
YMR033W	108.056	-0.391727	0.309706	-1.26484	0.20593	0.485997
YMR035W	24.526	-0.499427	0.417149	-1.19724	0.231213	#N/A
YMR042W	8.60241	-0.301985	0.40261	-0.750069	0.453213	#N/A
YMR043W	112.868	0.525129	0.319197	1.64515	0.0999379	0.341063
YMR044W	102.213	0.46711	0.312954	1.49258	0.135547	0.403814
YMR048W	14.7776	0.371719	0.420287	0.88444	0.376459	#N/A
YMR052W	4.13369	-0.0805245	0.320206	-0.251477	0.801445	#N/A
YMR054W	264.34	0.0352775	0.250347	0.140914	0.887938	0.959898
YMR058W	137.895	-0.205159	0.321353	-0.638421	0.5232	0.772843
YMR061W	109.16	0.23751	0.310972	0.763767	0.445006	0.715058
YMR066W	46.514	-0.493651	0.381285	-1.2947	0.195422	#N/A
YMR068W	22.7397	0.31803	0.415945	0.764596	0.444512	#N/A
YMR070W	81.6934	0.184717	0.330748	0.558484	0.576514	0.803641
YMR072W	25.689	-1.0897	0.414058	-2.63175	0.00849454	#N/A
YMR075W	173.785	0.32623	0.420136	0.776487	0.437461	0.71093
YMR079W	108.288	-0.72457	0.330474	-2.19252	0.0283421	0.167515
YMR083W	371.089	0.383148	0.246883	1.55194	0.120676	0.381119
YMR085W	25.1003	-0.275674	0.413624	-0.666483	0.505102	#N/A
YMR086W	160.153	-0.00184132	0.288111	-0.006391	0.994901	0.999524
YMR087W	12.6447	-0.509883	0.417277	-1.22193	0.221734	#N/A
YMR090W	205.036	-0.334145	0.279298	-1.19637	0.231551	0.512506
YMR093W	15.5895	-0.399217	0.418927	-0.952952	0.340614	#N/A
YMR096W	12.1006	0.493228	0.414512	1.1899	0.234085	#N/A
YMR100W	129.072	-0.567929	0.295986	-1.91877	0.0550135	0.245737
YMR105W-A	5.35608	-0.65311	0.359129	-1.81859	0.0689733	#N/A
YMR108W	524.711	0.346741	0.255075	1.35937	0.17403	0.447586
YMR109W	247.652	-0.173373	0.259886	-0.667114	0.504699	0.760576
YMR113W	50.6145	0.0623746	0.371494	0.167902	0.86666	#N/A
YMR115W	72.5277	-0.0129452	0.339381	-0.0381435	0.969573	#N/A
YMR124W	134.883	0.119629	0.291245	0.410751	0.681255	0.867396
YMR125W	102.521	-1.23592	0.329675	-3.7489	0.000177612	0.00667905
YMR128W	72.6177	-0.0210201	0.363383	-0.0578456	0.953872	#N/A
YMR129W	98.3961	-0.530314	0.317716	-1.66914	0.0950888	0.334258
YMR130W	27.1044	0.0589254	0.409025	0.144063	0.885451	#N/A
YMR136W	209.144	0.578256	0.277328	2.0851	0.0370604	0.198433
YMR139W	96.3692	-0.266797	0.320383	-0.832743	0.40499	0.67862
YMR140W	198.206	0.0414417	0.284074	0.145883	0.884014	0.959898
YMR143W	100.54	-0.0296075	0.342325	-0.0864894	0.931077	0.97573
YMR144W	10.086	0.121821	0.405642	0.300318	0.763935	#N/A
YMR152W	71.8931	0.155917	0.347185	0.449088	0.653368	#N/A
YMR153W	46.0676	-0.0336624	0.377647	-0.0891371	0.928973	#N/A
YMR155W	67.3028	0.0530404	0.348097	0.152373	0.878893	#N/A
YMR160W	54.7749	0.124618	0.39836	0.312827	0.754412	#N/A
YMR161W	180.734	0.84679	0.270347	3.13224	0.0017348	0.0290049
YMR167W	82.1561	0.0840734	0.331546	0.25358	0.79982	0.934472
YMR172W	61.6908	-0.563882	0.363045	-1.5532	0.120375	#N/A
YMR176W	45.6295	-0.503392	0.397969	-1.2649	0.205907	#N/A
YMR177W	26.1855	-0.273701	0.409975	-0.667605	0.504386	#N/A
YMR178W	52.3893	-0.0428493	0.369956	-0.115823	0.907793	#N/A
YMR179W	26.5527	-0.921177	0.416666	-2.21083	0.0270479	#N/A
YMR186W	832.207	-0.516202	0.207201	-2.49131	0.0127273	0.0995045
YMR189W	90.5587	0.0241739	0.360558	0.0670458	0.946545	0.982321
YMR192W	68.5267	-0.246356	0.348618	-0.706667	0.479774	#N/A
YMR193W	28.1306	0.381839	0.407822	0.936289	0.349124	#N/A
YMR194W	67.5624	0.110439	0.360337	0.306488	0.759233	#N/A
YMR196W	399.299	-0.0952097	0.232394	-0.409691	0.682033	0.867396
YMR198W	31.6545	0.0446865	0.400197	0.111661	0.911092	#N/A
YMR199W	95.6228	-0.492048	0.3309	-1.487	0.137016	0.405777
YMR200W	176.211	0.120625	0.274325	0.439715	0.660143	0.855681
YMR203W	208.421	0.373611	0.261488	1.42879	0.153066	0.419504
YMR206W	43.3203	-0.685883	0.386358	-1.77525	0.0758562	#N/A
YMR208W	73.2796	0.111658	0.341582	0.326883	0.743756	#N/A
YMR210W	138.528	0.29852	0.292328	1.02118	0.307168	0.595072
YMR211W	33.9054	-0.190784	0.396681	-0.480949	0.630553	#N/A
YMR213W	47.5252	0.754274	0.389701	1.93552	0.0529265	#N/A
YMR214W	65.4292	0.537728	0.351977	1.52773	0.126578	#N/A
YMR215W	38.7315	-0.664739	0.395173	-1.68214	0.0925408	#N/A
YMR217W	71.6561	0.279265	0.393925	0.708929	0.478368	#N/A
YMR220W	81.5812	-0.37666	0.33917	-1.11053	0.266769	0.550211
YMR223W	54.3405	0.117091	0.362961	0.322598	0.746999	#N/A
YMR228W	17.1315	0.351498	0.420712	0.835485	0.403445	#N/A
YMR230W	43.7209	-0.317406	0.404142	-0.785382	0.43223	#N/A
YMR231W	76.9201	-0.397845	0.344817	-1.15379	0.248588	#N/A
YMR233W	17.7118	0.0919637	0.420727	0.218583	0.826975	#N/A
YMR234W	21.3342	0.251714	0.418966	0.600799	0.547974	#N/A
YMR237W	132.922	-0.17623	0.311095	-0.566484	0.571065	0.799882
YMR238W	244.93	-0.266064	0.262959	-1.01181	0.31163	0.597045
YMR241W	45.0459	-0.180948	0.391857	-0.46177	0.644246	#N/A
YMR246W	479.969	0.445602	0.227305	1.96037	0.0499528	0.231417
YMR255W	50.5785	0.124499	0.369783	0.336681	0.736357	#N/A
YMR262W	102.858	-0.360429	0.312814	-1.15222	0.249232	0.534494
YMR263W	7.30076	-0.00567975	0.379892	-0.014951	0.988071	#N/A
YMR264W	25.4447	0.348001	0.412386	0.843873	0.39874	#N/A
YMR266W	325.063	0.075176	0.239222	0.314252	0.753329	0.90366
YMR267W	60.7299	0.194777	0.355253	0.548276	0.583502	#N/A
YMR269W	3.61833	0.466311	0.329674	1.41446	0.157227	#N/A
YMR276W	214.732	0.688072	0.268589	2.5618	0.0104131	0.0881644
YMR277W	82.477	0.409701	0.33842	1.21063	0.226038	0.506939
YMR278W	115.194	0.184771	0.30486	0.606085	0.544458	0.782268
YMR281W	62.7441	-0.731575	0.364406	-2.00758	0.0446878	#N/A
YMR284W	91.4152	0.164622	0.330892	0.497509	0.61883	0.830523
YMR288W	46.9329	-0.358027	0.389708	-0.918706	0.358249	#N/A
YMR289W	38.7559	-0.182799	0.394063	-0.463882	0.642732	#N/A
YMR291W	904.589	0.299617	0.210176	1.42555	0.153998	0.419923
YMR294W	10.1141	-0.645941	0.408356	-1.58181	0.113694	#N/A
YMR297W	285.648	0.311862	0.259748	1.20063	0.229893	0.512506
YMR304W	268.292	0.286655	0.285092	1.00548	0.314665	0.599599
YMR307W	466.496	-0.0129781	0.255329	-0.050829	0.959462	0.986826
YMR312W	4.40469	-0.0270629	0.324511	-0.083396	0.933537	#N/A
YMR314W	141.864	-0.0368394	0.289274	-0.127351	0.898662	0.963438
YMR315W	246.141	0.135354	0.257755	0.525128	0.599494	0.818676
YMR320W	169.551	-1.48399	0.287942	-5.15377	2.55295e-07	5.16015e-05
YNL327W	290.617	-0.0505628	0.262705	-0.192469	0.847374	0.949462
YNL323W	45.7101	-0.286726	0.378492	-0.757547	0.448722	#N/A
YNL321W	216.848	0.501463	0.273429	1.83398	0.0666569	0.270427
YNL320W	44.9794	0.370162	0.376716	0.982602	0.325803	#N/A
YNL317W	92.6706	0.470311	0.32769	1.43523	0.151221	0.419504
YNL314W	12.5854	0.365827	0.41446	0.88266	0.37742	#N/A
YNL312W	18.4215	0.0645048	0.419996	0.153584	0.877938	#N/A
YNL309W	17.6693	-0.0529267	0.420295	-0.125927	0.899789	#N/A
YNL306W	43.7358	-0.311985	0.389046	-0.801923	0.422598	#N/A
YNL304W	75.3454	0.819546	0.33723	2.43023	0.0150894	#N/A
YNL298W	48.1984	0.123437	0.372795	0.331114	0.740559	#N/A
YNL295W	114.947	0.505295	0.307695	1.6422	0.10055	0.341573
YNL293W	158.589	-0.0214222	0.290573	-0.0737242	0.94123	0.980974
YNL290W	70.0759	0.442441	0.343754	1.28709	0.198064	#N/A
YNL289W	21.9364	-0.307306	0.420383	-0.731015	0.46477	#N/A
YNL288W	145.348	0.366858	0.297479	1.23322	0.217492	0.498844
YNL287W	296.033	-0.367112	0.259743	-1.41337	0.157548	0.425301
YNL286W	25.3968	-0.386248	0.412247	-0.936932	0.348793	#N/A
YNL282W	14.3781	-0.286291	0.420145	-0.68141	0.495612	#N/A
YNL278W	67.7105	-0.19509	0.357032	-0.546421	0.584777	#N/A
YNL277W	18.9768	-0.219806	0.419795	-0.523603	0.600554	#N/A
YNL275W	40.651	0.0629714	0.39301	0.160229	0.872701	#N/A
YNL273W	32.6898	-0.238548	0.406352	-0.587048	0.557172	#N/A
YNL267W	132.467	0.216172	0.299032	0.722908	0.469737	0.729783
YNL261W	30.7768	-0.472434	0.406542	-1.16208	0.245203	#N/A
YNL256W	43.3177	-0.382339	0.386246	-0.989885	0.32223	#N/A
YNL253W	19.7518	-0.212668	0.420096	-0.506236	0.612691	#N/A
YNL250W	68.7369	-0.102062	0.352922	-0.28919	0.772436	#N/A
YNL247W	43.9097	-1.01606	0.409649	-2.48032	0.0131264	#N/A
YNL246W	19.2219	-0.286505	0.420092	-0.682005	0.495236	#N/A
YNL243W	457.09	0.737023	0.233473	3.15678	0.00159522	0.0290049
YNL242W	105.559	-0.354115	0.328658	-1.07746	0.281276	0.563942
YNL239W	85.836	-0.0330575	0.335354	-0.0985751	0.921476	0.973237
YNL238W	161.325	0.389989	0.27716	1.40709	0.159401	0.427191
YNL237W	36.5071	0.416491	0.399084	1.04362	0.296663	#N/A
YNL236W	106.673	-0.60277	0.324832	-1.85564	0.063505	0.264659
YNL234W	68.177	0.17263	0.358807	0.481122	0.63043	#N/A
YNL233W	39.3378	0.00227167	0.392125	0.00579323	0.995378	#N/A
YNL232W	10.7309	0.158417	0.405858	0.390327	0.696295	#N/A
YNL228W	41.28	-0.87796	0.388938	-2.25732	0.0239879	#N/A
YNL223W	121.87	-0.0190133	0.301579	-0.0630456	0.94973	0.982356
YNL220W	435.983	0.497519	0.255361	1.9483	0.0513795	0.235291
YNL218W	13.4611	-1.30745	0.413643	-3.16081	0.00157329	#N/A
YNL217W	24.8049	-1.11379	0.417321	-2.6689	0.00761004	#N/A
YNL216W	101.779	0.655358	0.315625	2.07638	0.0378585	0.200989
YNL215W	60.4537	0.643054	0.355794	1.80738	0.0707034	#N/A
YNL214W	26.6953	-0.0409126	0.41041	-0.0996872	0.920593	#N/A
YNL212W	128.37	-0.0709853	0.296862	-0.239119	0.811014	0.937149
YNL208W	90.7344	0.410726	0.328417	1.25062	0.211073	0.493215
YNL207W	15.8876	-0.927855	0.41562	-2.23246	0.0255844	#N/A
YNL202W	7.16899	-0.250798	0.388015	-0.646361	0.518046	#N/A
YNL193W	88.2824	-0.31992	0.331216	-0.965894	0.334097	0.618233
YNL192W	471.441	0.0011042	0.233713	0.00472459	0.99623	0.999524
YNL191W	25.0749	-0.144403	0.412464	-0.3501	0.726264	#N/A
YNL190W	127.307	-0.376105	0.341463	-1.10145	0.2707	0.552246
YNL189W	187.117	-0.27919	0.285578	-0.977632	0.328256	0.612922
YNL188W	22.8561	0.236061	0.418274	0.564368	0.572503	#N/A
YNL187W	53.3126	0.315832	0.365438	0.864255	0.387448	#N/A
YNL186W	46.3792	0.279445	0.391883	0.713083	0.475794	#N/A
YNL181W	29.5803	0.518448	0.40818	1.27015	0.204032	#N/A
YNL178W	107.259	1.11763	0.373643	2.99116	0.00277923	0.0374502
YNL170W	12.1107	0.20162	0.413864	0.487164	0.626142	#N/A
YNL165W	20.19	0.0349539	0.417981	0.0836256	0.933354	#N/A
YNL162W	49.2636	-0.266087	0.37185	-0.715576	0.474253	#N/A
YNL161W	78.7542	0.257964	0.333722	0.772988	0.439529	0.712857
YNL158W	14.9847	0.0821444	0.419739	0.195704	0.844842	#N/A
YNL155W	99.8604	-0.122064	0.319772	-0.381722	0.702667	0.880785
YNL152W	76.5067	0.377052	0.340763	1.10649	0.268513	#N/A
YNL142W	30.7527	0.101471	0.404853	0.250638	0.802094	#N/A
YNL138W	251.202	0.227979	0.251486	0.906529	0.364656	0.649846
YNL136W	45.7808	0.629051	0.392747	1.60167	0.109229	#N/A
YNL132W	34.9147	-0.448202	0.395633	-1.13287	0.257268	#N/A
YNL131W	78.8904	-0.0726568	0.346519	-0.209676	0.833921	0.945749
YNL127W	102.427	-0.413446	0.317175	-1.30353	0.192394	0.472081
YNL126W	20.7459	-0.500116	0.419462	-1.19228	0.233151	#N/A
YNL124W	19.4744	-0.13695	0.419657	-0.326338	0.744168	#N/A
YNL123W	72.5405	-0.501278	0.370623	-1.35253	0.176207	#N/A
YNL117W	17.2195	0.815684	0.410663	1.98626	0.0470045	#N/A
YNL116W	24.6857	0.021139	0.41237	0.0512623	0.959117	#N/A
YNL112W	100.867	-0.157597	0.345798	-0.455748	0.648571	0.850831
YNL109W	0.38468	-0.0696966	0.132835	-0.524685	0.599802	#N/A
YNL107W	12.704	0.230946	0.416632	0.554318	0.579361	#N/A
YNL103W-A	0.247655	-0.0642701	0.128878	-0.498688	0.617999	#N/A
YNL103W	118.796	0.433353	0.299457	1.44713	0.14786	0.419504
YNL102W	36.1852	-0.884365	0.410084	-2.15655	0.031041	#N/A
YNL101W	103.181	0.174501	0.322995	0.540259	0.589019	0.811972
YNL100W	117.75	0.452233	0.302036	1.49728	0.13432	0.403709
YNL094W	174.589	0.159198	0.284928	0.558731	0.576345	0.803641
YNL091W	183.276	0.188593	0.278259	0.677762	0.497923	0.754584
YNL090W	40.6186	0.165738	0.396364	0.418145	0.675841	#N/A
YNL087W	91.3255	-0.656931	0.326182	-2.014	0.0440092	0.2191
YNL085W	173.691	-0.735447	0.293306	-2.50743	0.0121611	0.0961637
YNL083W	58.2689	-0.613481	0.362627	-1.69177	0.09069	#N/A
YNL082W	21.8153	0.0175558	0.416592	0.0421415	0.966386	#N/A
YNL078W	106.069	-0.0552679	0.312061	-0.177106	0.859425	0.950405
YNL077W	697.163	0.247239	0.226681	1.09069	0.275409	0.559467
YNL076W	64.581	0.358851	0.349159	1.02776	0.304064	#N/A
YNL075W	7.04287	0.540144	0.387476	1.39401	0.163316	#N/A
YNL073W	187.264	-0.0064081	0.276147	-0.0232054	0.981486	0.994401
YNL072W	13.1005	-0.191524	0.417097	-0.459182	0.646103	#N/A
YNL071W	358.63	0.607377	0.242316	2.50655	0.0121914	0.0961637
YNL067W	164.276	0.35314	0.289457	1.22001	0.222463	0.502405
YNL065W	59.4852	0.411666	0.369811	1.11318	0.265632	#N/A
YNL063W	85.3931	-0.387431	0.347397	-1.11524	0.264747	0.548075
YNL061W	37.9884	0.263598	0.389234	0.677222	0.498265	#N/A
YNL057W	9.92443	-0.0698922	0.408272	-0.17119	0.864074	#N/A
YNL056W	23.4918	0.113742	0.414979	0.274092	0.784014	#N/A
YNL052W	62.8038	0.289817	0.355634	0.814929	0.415113	#N/A
YNL051W	30.1135	-0.136452	0.404879	-0.337019	0.736102	#N/A
YNL048W	49.2041	-0.0999151	0.386531	-0.258492	0.796028	#N/A
YNL044W	46.4503	-0.720669	0.384612	-1.87376	0.0609639	#N/A
YNL042W	134.593	-1.6448	0.307773	-5.34419	9.0822e-08	2.09799e-05
YNL040W	30.1733	-0.0856713	0.404123	-0.211993	0.832113	#N/A
YNL039W	94.8734	0.696421	0.321052	2.16919	0.0300686	0.171805
YNL038W	27.0024	-0.166104	0.411709	-0.403451	0.686617	#N/A
YNL036W	725.302	0.792994	0.220208	3.60111	0.000316866	0.0098533
YNL033W	0.0825517	-0.0379955	0.114533	-0.331744	0.740083	#N/A
YNL032W	53.7771	-0.550895	0.373472	-1.47506	0.140195	#N/A
YNL028W	21.4727	-1.38936	0.420701	-3.30248	0.000958324	#N/A
YNL027W	101.17	0.128439	0.339477	0.378343	0.705176	0.881879
YNL026W	73.6503	-0.245366	0.344252	-0.712751	0.476	#N/A
YNL021W	97.2833	0.370454	0.319307	1.16018	0.245975	0.531029
YNL016W	130.847	0.361896	0.303183	1.19365	0.232613	0.512506
YNL012W	19.5993	-0.846586	0.420471	-2.01342	0.0440702	#N/A
YNL010W	69.382	-0.154536	0.35013	-0.441367	0.658948	#N/A
YNL009W	95.1409	-0.259311	0.320305	-0.809574	0.418185	0.691909
YNL006W	384.024	-0.701059	0.285921	-2.45193	0.0142091	0.106371
YNL004W	112.334	-0.353374	0.312735	-1.12994	0.2585	0.543985
YNL001W	26.4716	-0.655412	0.414671	-1.58056	0.113979	#N/A
YNR004W	8.28531	-0.336005	0.399385	-0.841306	0.400176	#N/A
YNR006W	105.767	-0.463952	0.316129	-1.4676	0.142212	0.414336
YNR008W	110.26	-0.141653	0.314237	-0.450784	0.652145	0.851116
YNR009W	19.8593	0.335603	0.41897	0.801019	0.423121	#N/A
YNR014W	94.1684	0.516214	0.329429	1.567	0.117115	0.375745
YNR015W	25.216	-0.0548534	0.413729	-0.132583	0.894523	#N/A
YNR017W	47.7605	0.453733	0.384001	1.18159	0.237367	#N/A
YNR018W	41.1963	0.498241	0.396439	1.25679	0.20883	#N/A
YNR019W	372.735	0.383779	0.248801	1.54252	0.122948	0.383798
YNR021W	59.3319	-0.146345	0.368573	-0.397058	0.691325	#N/A
YNR023W	36.9821	-0.221394	0.391709	-0.5652	0.571937	#N/A
YNR024W	1.28497	0.0144823	0.2105	0.0687995	0.945149	#N/A
YNR030W	58.402	-0.581843	0.36199	-1.60734	0.107979	#N/A
YNR032W	115.618	0.374097	0.306553	1.22033	0.222338	0.502405
YNR033W	188.19	0.356743	0.274497	1.29963	0.193729	0.472502
YNR034W	78.8942	0.501381	0.335122	1.49611	0.134624	0.403814
YNR038W	17.4067	-1.21493	0.42067	-2.88809	0.00387586	#N/A
YNR040W	15.9745	-0.0843479	0.420635	-0.200525	0.84107	#N/A
YNR042W	7.8728	0.208769	0.379314	0.550387	0.582054	#N/A
YNR043W	71.561	0.191434	0.344179	0.556206	0.57807	#N/A
YNR044W	39.6321	0.689988	0.388333	1.7768	0.0756017	#N/A
YNR045W	132.32	0.70436	0.293869	2.39685	0.0165366	0.117814
YNR047W	280.446	0.44911	0.245034	1.83285	0.0668253	0.270427
YNR048W	34.2061	0.0997849	0.409136	0.243892	0.807315	#N/A
YNR058W	12.7918	-0.513215	0.417649	-1.22882	0.21914	#N/A
YNR059W	79.8158	-0.753152	0.357456	-2.10698	0.0351194	0.191015
YNR060W	12.0611	-0.271247	0.416262	-0.651626	0.514642	#N/A
YNR063W	11.5432	0.00647977	0.410577	0.0157821	0.987408	#N/A
YNR072W	1.99021	-0.045029	0.260492	-0.172861	0.86276	#N/A
YOL164W	78.3063	0.04164	0.338104	0.123157	0.901983	0.963438
YOL154W	4.2867	0.276447	0.3503	0.789174	0.43001	#N/A
YOL152W	9.90267	-0.106348	0.374177	-0.284218	0.776243	#N/A
YOL151W	29.5616	0.179792	0.412196	0.436181	0.662706	#N/A
YOL144W	9.71632	0.484294	0.385964	1.25476	0.209564	#N/A
YOL142W	3.5697	-0.431561	0.323628	-1.33351	0.182365	#N/A
YOL137W	269.54	-0.188214	0.361469	-0.520691	0.602582	0.820872
YOL133W	23.0264	0.744717	0.420679	1.77028	0.0766813	#N/A
YOL130W	267.174	-0.0825512	0.25266	-0.326729	0.743873	0.898104
YOL129W	77.7003	0.24002	0.334276	0.718031	0.472738	0.730799
YOL127W	100.243	0.0603515	0.378781	0.159331	0.873408	0.954258
YOL123W	58.0824	-1.18079	0.38703	-3.05091	0.00228149	#N/A
YOL117W	57.7751	-0.451167	0.361286	-1.24878	0.211746	#N/A
YOL116W	87.6771	-0.0820863	0.326381	-0.251505	0.801424	0.934639
YOL115W	34.599	-0.717211	0.397849	-1.80272	0.0714322	#N/A
YOL113W	136.702	0.0377527	0.306123	0.123325	0.901849	0.963438
YOL112W	27.5653	-0.506658	0.417522	-1.21349	0.224944	#N/A
YOL110W	34.1929	-0.682694	0.398426	-1.71348	0.0866247	#N/A
YOL103W	127.663	-0.136036	0.298611	-0.455561	0.648706	0.850831
YOL100W	91.7171	-0.148428	0.32283	-0.459771	0.645681	0.849525
YOL091W	5.32292	-0.147633	0.355111	-0.415737	0.677602	#N/A
YOL090W	58.6297	-0.470824	0.372704	-1.26326	0.206494	#N/A
YOL085W-A	92.4608	-1.81185	0.354877	-5.10557	3.29799e-07	5.54251e-05
YOL083W	29.4694	0.266662	0.406858	0.655419	0.512198	#N/A
YOL082W	149.005	-0.320006	0.285896	-1.11931	0.26301	0.548049
YOL078W	47.4052	-0.369897	0.382391	-0.967326	0.333381	#N/A
YOL076W	42.2578	-0.564368	0.409404	-1.37851	0.168046	#N/A
YOL072W	79.1323	-0.422928	0.347413	-1.21736	0.223465	0.503966
YOL069W	32.1745	-0.308675	0.4117	-0.749757	0.453401	#N/A
YOL061W	123.355	0.498096	0.306213	1.62663	0.103815	0.348768
YOL059W	525.388	0.719314	0.239991	2.99725	0.00272424	0.0373839
YOL058W	15.6085	0.352918	0.420556	0.839168	0.401375	#N/A
YOL057W	103.879	0.104656	0.31825	0.328849	0.74227	0.898104
YOL056W	24.9815	-0.560916	0.413088	-1.35786	0.174508	#N/A
YOL054W	36.0743	0.573229	0.405515	1.41358	0.157484	#N/A
YOL053W	82.9362	-0.139686	0.331895	-0.420874	0.673847	0.866146
YOL051W	121.466	0.17881	0.307216	0.582035	0.560543	0.794062
YOL049W	82.1818	-0.811306	0.341794	-2.37367	0.0176124	0.122755
YOL045W	97.0082	-0.197399	0.323693	-0.609833	0.541972	0.781078
YOL044W	24.6113	-0.0457709	0.412313	-0.11101	0.911608	#N/A
YOL042W	52.6906	-0.418537	0.36835	-1.13625	0.255853	#N/A
YOL038W	156.126	1.10005	0.289611	3.79836	0.000145658	0.00602555
YOL036W	93.2752	-0.0729178	0.327005	-0.222987	0.823546	0.942536
YOL034W	30.8404	-0.326674	0.407288	-0.802069	0.422513	#N/A
YOL032W	164.076	0.0178044	0.284829	0.0625091	0.950157	0.982356
YOL025W	40.9815	-0.28424	0.389222	-0.730278	0.46522	#N/A
YOL023W	67.9538	0.0877729	0.36123	0.242984	0.808018	#N/A
YOL020W	303.744	0.903943	0.247862	3.64696	0.000265359	0.00893929
YOL019W	62.5917	0.0851851	0.360209	0.236488	0.813054	#N/A
YOL017W	11.96	-0.414198	0.414689	-0.998816	0.317884	#N/A
YOL015W	59.5512	-0.774397	0.404824	-1.91292	0.0557578	#N/A
YOL014W	65.9836	-0.60183	0.383937	-1.56752	0.116992	#N/A
YOL010W	13.2532	-0.334485	0.415116	-0.805763	0.42038	#N/A
YOL008W	14.6907	-0.261367	0.419764	-0.622651	0.533514	#N/A
YOL004W	316.653	-0.104659	0.250993	-0.416979	0.676694	0.867396
YOL001W	24.9824	-1.20199	0.419768	-2.86345	0.0041905	#N/A
YOR001W	40.5345	-0.191152	0.391952	-0.487693	0.625767	#N/A
YOR002W	124.596	0.073469	0.301197	0.243923	0.80729	0.936375
YOR003W	55.8437	-0.828934	0.370571	-2.23691	0.0252922	#N/A
YOR004W	8.22857	0.0970725	0.395408	0.2455	0.80607	#N/A
YOR017W	94.0139	0.21713	0.318592	0.681528	0.495538	0.751674
YOR018W	91.3159	-0.434548	0.324833	-1.33776	0.180975	0.457257
YOR025W	46.3122	0.439052	0.382154	1.14889	0.250602	#N/A
YOR026W	45.79	-0.243891	0.376542	-0.647713	0.517171	#N/A
YOR027W	716.34	0.75175	0.207898	3.61595	0.000299247	0.0094879
YOR032W-A	20.2062	-0.449507	0.42026	-1.06959	0.284803	#N/A
YOR036W	91.8286	0.820147	0.341887	2.39888	0.0164453	0.117814
YOR037W	70.5407	-0.0521484	0.34474	-0.151269	0.879764	#N/A
YOR039W	75.9971	-0.193435	0.3517	-0.55	0.582319	#N/A
YOR040W	64.0636	0.23017	0.351458	0.654901	0.512532	#N/A
YOR042W	157.137	0.746744	0.290729	2.56852	0.0102133	0.0878455
YOR043W	182.167	-0.163256	0.269522	-0.605725	0.544698	0.782268
YOR044W	16.7243	-0.466763	0.420692	-1.10951	0.267209	#N/A
YOR061W	74.1804	-0.321752	0.338936	-0.949301	0.342468	#N/A
YOR063W	276.111	0.227113	0.291352	0.779512	0.435678	0.709458
YOR066W	90.111	0.346788	0.327857	1.05774	0.290173	0.575012
YOR069W	103.331	0.291972	0.310833	0.939321	0.347566	0.636483
YOR073W	28.6663	0.25453	0.406364	0.626361	0.531078	#N/A
YOR075W	31.8396	0.266947	0.400762	0.666099	0.505348	#N/A
YOR085W	84.7303	0.331045	0.334938	0.988378	0.322967	0.608669
YOR087W	105.492	-0.266856	0.329837	-0.809056	0.418483	0.691909
YOR091W	20.4392	-0.0922632	0.419212	-0.220087	0.825803	#N/A
YOR092W	51.5992	-0.356418	0.375756	-0.948537	0.342856	#N/A
YOR094W	20.6014	0.346015	0.418715	0.826373	0.408592	#N/A
YOR096W	60.6241	-0.19617	0.359169	-0.546177	0.584944	#N/A
YOR099W	190.1	0.370487	0.268306	1.38084	0.167329	0.437793
YOR101W	39.7792	0.560882	0.393043	1.42703	0.153573	#N/A
YOR106W	13.6717	0.188495	0.416866	0.452171	0.651146	#N/A
YOR107W	23.8529	-0.415679	0.415395	-1.00068	0.31698	#N/A
YOR108W	86.7804	0.0671087	0.332718	0.201698	0.840153	0.946437
YOR109W	147.628	0.0720195	0.304653	0.236399	0.813123	0.937149
YOR110W	59.1622	0.102034	0.358304	0.284769	0.775821	#N/A
YOR113W	167.726	0.71911	0.284665	2.52616	0.0115317	0.0927696
YOR117W	278.625	0.630226	0.244244	2.58032	0.00987099	0.0865596
YOR118W	49.1707	-0.226909	0.373498	-0.607523	0.543504	#N/A
YOR127W	139.6	-0.301872	0.302163	-0.999035	0.317778	0.601694
YOR132W	116.084	0.293809	0.306724	0.957893	0.338117	0.622704
YOR136W	132.325	0.0883836	0.299955	0.294656	0.768257	0.914612
YOR142W	167.216	0.34725	0.278448	1.24709	0.212364	0.49541
YOR147W	105.271	0.0392179	0.340879	0.11505	0.908406	0.96765
YOR154W	21.3331	0.0137773	0.416886	0.0330482	0.973636	#N/A
YOR158W	61.9911	0.0364372	0.356745	0.102138	0.918647	#N/A
YOR160W	102.648	-0.124368	0.3153	-0.394444	0.693254	0.876574
YOR165W	90.0927	-0.392457	0.32704	-1.20003	0.230129	0.512506
YOR168W	87.2474	-0.592166	0.387744	-1.52721	0.126709	0.391275
YOR172W	135.554	-0.00924453	0.291153	-0.0317514	0.97467	0.99247
YOR173W	106.443	0.152557	0.317	0.481254	0.630336	0.840275
YOR174W	50.3222	0.356998	0.376768	0.947527	0.34337	#N/A
YOR176W	150.647	-0.000313481	0.283516	-0.00110569	0.999118	0.999524
YOR181W	134.117	-0.0296745	0.315137	-0.0941637	0.924979	0.974392
YOR187W	414.108	0.846587	0.232525	3.64085	0.000271741	0.00896745
YOR188W	29.6908	-0.346788	0.407316	-0.851398	0.394548	#N/A
YOR193W	46.6886	-0.444248	0.375884	-1.18187	0.237255	#N/A
YOR195W	29.1298	-1.05338	0.414915	-2.53878	0.0111241	#N/A
YOR197W	118.743	0.156639	0.303049	0.516877	0.605242	0.823109
YOR202W	1.0193	0.0916318	0.205015	0.446951	0.65491	#N/A
YOR204W	749.329	0.621428	0.207226	2.9988	0.00271048	0.0373839
YOR206W	19.4752	-0.947553	0.420201	-2.255	0.0241333	#N/A
YOR208W	163.378	-0.184308	0.286302	-0.643753	0.519735	0.772438
YOR212W	129.321	0.0513566	0.304377	0.168727	0.866011	0.950607
YOR217W	74.5017	-0.165145	0.344334	-0.479607	0.631507	#N/A
YOR220W	152.597	-0.348534	0.292262	-1.19254	0.23305	0.512711
YOR222W	25.5965	0.660862	0.41118	1.60723	0.108004	#N/A
YOR223W	85.3987	0.832836	0.340707	2.44443	0.014508	0.108108
YOR227W	147.994	-0.0358968	0.296307	-0.121147	0.903575	0.964012
YOR229W	24.1361	-0.334943	0.418548	-0.80025	0.423566	#N/A
YOR230W	405.159	0.279296	0.233819	1.1945	0.232284	0.512506
YOR231W	37.9203	0.153664	0.39689	0.38717	0.698631	#N/A
YOR232W	78.7976	-0.581098	0.336428	-1.72726	0.0841215	0.307039
YOR233W	34.0761	0.246665	0.399906	0.616809	0.537361	#N/A
YOR236W	4.4315	0.0336947	0.354192	0.0951312	0.924211	#N/A
YOR238W	13.0417	-0.378755	0.418553	-0.904916	0.36551	#N/A
YOR244W	50.6983	0.365714	0.374728	0.975945	0.329092	#N/A
YOR255W	0.0825517	-0.0379955	0.114533	-0.331744	0.740083	#N/A
YOR258W	9.08486	0.21201	0.406448	0.521617	0.601937	#N/A
YOR260W	39.2613	-1.20483	0.409004	-2.94577	0.00322155	#N/A
YOR262W	11.4267	-0.232871	0.413361	-0.56336	0.57319	#N/A
YOR264W	151.624	0.145004	0.28216	0.513905	0.607318	0.823854
YOR266W	25.4049	-0.449882	0.413468	-1.08807	0.276565	#N/A
YOR269W	25.1537	-0.395047	0.416968	-0.947426	0.343421	#N/A
YOR272W	19.4657	0.226007	0.419332	0.538969	0.589908	#N/A
YOR274W	55.0856	-0.694213	0.368163	-1.88561	0.0593472	#N/A
YOR278W	24.2861	0.220553	0.414216	0.53246	0.594408	#N/A
YOR283W	38.6247	0.569345	0.38847	1.46561	0.142755	#N/A
YOR284W	10.3956	0.029552	0.412611	0.0716218	0.942903	#N/A
YOR289W	44.9896	-0.414069	0.379062	-1.09235	0.274678	#N/A
YOR291W	141.199	-0.265778	0.292287	-0.909305	0.363189	0.649378
YOR293W	79.3805	-0.142169	0.350444	-0.405683	0.684976	0.868815
YOR294W	5.2153	0.146389	0.33392	0.438396	0.661099	#N/A
YOR298W	17.0424	-0.256587	0.420677	-0.609939	0.541902	#N/A
YOR301W	87.3317	-0.137826	0.355137	-0.388091	0.697948	0.878947
YOR304W	108.116	-0.446948	0.313188	-1.42709	0.153553	0.419923
YOR315W	31.3517	-0.106146	0.409583	-0.259155	0.795515	#N/A
YOR317W	1008.87	0.672985	0.239177	2.81376	0.0048966	0.0549848
YOR319W	22.359	-0.530141	0.41628	-1.27352	0.202833	#N/A
YOR321W	70.4252	0.457463	0.347865	1.31506	0.188489	#N/A
YOR325W	0.686808	-0.113724	0.166831	-0.681674	0.495445	#N/A
YOR326W	227.935	-0.535091	0.26572	-2.01374	0.0440367	0.2191
YOR329W-A	0.38468	-0.0696966	0.132835	-0.524685	0.599802	#N/A
YOR332W	73.6263	0.228078	0.345271	0.660576	0.508884	#N/A
YOR334W	22.2233	-0.561248	0.417554	-1.34414	0.178905	#N/A
YOR336W	95.3139	-0.42866	0.325144	-1.31837	0.187379	0.465686
YOR349W	30.2709	-0.368146	0.406851	-0.904866	0.365537	#N/A
YOR352W	32.1879	0.131375	0.402705	0.326231	0.744249	#N/A
YOR356W	118.876	0.257342	0.312809	0.822682	0.410689	0.684623
YOR366W	47.9163	-0.71097	0.377628	-1.88272	0.0597377	#N/A
YOR367W	11.9582	0.104296	0.410414	0.254124	0.7994	#N/A
YOR368W	23.5057	-0.45429	0.415808	-1.09255	0.274592	#N/A
YOR374W	1692.04	0.765013	0.215248	3.5541	0.000379275	0.010746
YOR376W-A	171.137	-0.138462	0.278842	-0.496561	0.619499	0.830622
YOR377W	44.944	-0.226916	0.382549	-0.593167	0.553069	#N/A
YOR384W	25.0393	-0.385169	0.418972	-0.91932	0.357928	#N/A
YOR385W	142.606	-1.13515	0.316779	-3.58342	0.000339128	0.010155
YOR389W	3.94583	0.0587822	0.336811	0.174526	0.861452	#N/A
YPL274W	57.5825	0.346518	0.360511	0.961188	0.336458	#N/A
YPL273W	43.2641	0.561583	0.389107	1.44326	0.148946	#N/A
YPL270W	160.909	0.125058	0.28465	0.439341	0.660415	0.855681
YPL269W	36.3128	0.148816	0.391452	0.380162	0.703825	#N/A
YPL268W	111.345	0.14532	0.310662	0.467776	0.639945	0.847495
YPL266W	13.8648	0.0577559	0.416886	0.138541	0.889813	#N/A
YPL265W	564.361	0.337706	0.225006	1.50088	0.133388	0.402281
YPL262W	46.7498	0.161185	0.374266	0.430669	0.666709	#N/A
YPL260W	157.168	0.0289778	0.293849	0.0986147	0.921444	0.973237
YPL257W	24.2878	-1.02067	0.420349	-2.42814	0.0151765	#N/A
YPL255W	33.6117	0.287458	0.398973	0.720494	0.471221	#N/A
YPL254W	27.8193	0.144803	0.409159	0.353903	0.723411	#N/A
YPL245W	11.7823	-1.06037	0.409315	-2.59059	0.00958124	#N/A
YPL243W	81.8233	-0.595165	0.337463	-1.76364	0.0777919	0.294589
YPL239W	63.2653	-0.449526	0.366846	-1.22538	0.220432	#N/A
YPL237W	76.8038	-0.162403	0.339628	-0.478179	0.632523	#N/A
YPL235W	134.71	0.502475	0.296247	1.69613	0.0898604	0.32076
YPL233W	14.878	-0.0489072	0.42036	-0.116346	0.907378	#N/A
YPL232W	68.209	-0.0423281	0.355194	-0.119169	0.905142	#N/A
YPL230W	139.823	0.10207	0.312489	0.326635	0.743944	0.898104
YPL229W	23.2396	0.493034	0.415922	1.1854	0.235859	#N/A
YPL228W	96.6243	-0.376437	0.334073	-1.12681	0.259821	0.544211
YPL226W	113.966	-0.423572	0.32797	-1.2915	0.196532	0.475685
YPL222W	194.32	1.03782	0.265002	3.91628	8.99274e-05	0.00440644
YPL221W	599.209	0.215834	0.230906	0.934725	0.34993	0.638642
YPL220W	0	#N/A	#N/A	#N/A	#N/A	#N/A
YPL219W	78.2383	0.0476658	0.339933	0.140221	0.888485	0.959898
YPL218W	66.2522	-0.78043	0.353567	-2.2073	0.0272929	#N/A
YPL216W	25.605	-0.493912	0.415708	-1.18812	0.234785	#N/A
YPL215W	68.026	-0.454684	0.351102	-1.29502	0.195313	#N/A
YPL213W	31.1093	0.260886	0.40116	0.650328	0.51548	#N/A
YPL211W	7.29603	0.0888783	0.386766	0.229799	0.818248	#N/A
YPL208W	24.156	0.0675913	0.413484	0.163468	0.87015	#N/A
YPL207W	36.1943	-0.197267	0.394128	-0.500515	0.616712	#N/A
YPL204W	280.338	-0.214389	0.255344	-0.839608	0.401128	0.676265
YPL203W	412.08	0.427423	0.237671	1.79838	0.0721168	0.281673
YPL196W	50.5101	-0.0921808	0.375475	-0.245504	0.806066	#N/A
YPL195W	124.761	-0.553476	0.318432	-1.73813	0.0821877	0.302457
YPL194W	19.5702	-0.315419	0.420357	-0.75036	0.453038	#N/A
YPL193W	23.0616	-0.0907152	0.416048	-0.21804	0.827398	#N/A
YPL189W	3.32661	0.0725435	0.326897	0.221915	0.82438	#N/A
YPL188W	31.3996	-0.234276	0.40142	-0.583619	0.559477	#N/A
YPL187W	0.836173	0.135307	0.169044	0.800426	0.423464	#N/A
YPL181W	108.047	0.469698	0.318741	1.4736	0.140588	0.411832
YPL180W	102.327	0.203996	0.312086	0.653654	0.513335	0.765927
YPL179W	136.552	0.247364	0.298792	0.827881	0.407738	0.681812
YPL178W	23.2885	-1.32967	0.417868	-3.18203	0.00146247	#N/A
YPL175W	33.9755	-0.184035	0.401199	-0.458711	0.646442	#N/A
YPL173W	53.7292	0.22746	0.366332	0.620911	0.534658	#N/A
YPL168W	44.3932	-0.303034	0.395972	-0.765291	0.444098	#N/A
YPL166W	88.2454	-0.13528	0.329318	-0.410789	0.681227	0.867396
YPL160W	254.147	-1.10294	0.260033	-4.24153	2.22e-05	0.0017094
YPL157W	52.7675	-0.554146	0.374332	-1.48036	0.138777	#N/A
YPL147W	66.3417	-0.0915415	0.366215	-0.249966	0.802613	#N/A
YPL143W	114.459	0.458209	0.344259	1.331	0.183189	0.459775
YPL132W	53.9834	0.144544	0.371497	0.389086	0.697213	#N/A
YPL131W	103.841	0.0673184	0.405654	0.16595	0.868196	0.950719
YPL129W	18.0514	-1.06719	0.420732	-2.53652	0.0111962	#N/A
YPL126W	35.319	-0.770902	0.409525	-1.88243	0.0597777	#N/A
YPL125W	57.288	-0.30302	0.364574	-0.831162	0.405882	#N/A
YPL124W	7.20528	0.237193	0.391304	0.60616	0.544408	#N/A
YPL120W	20.364	-0.167697	0.281758	-0.59518	0.551723	#N/A
YPL118W	95.3643	-0.335254	0.322583	-1.03928	0.298674	0.583986
YPL116W	118.297	0.434207	0.302858	1.4337	0.151659	0.419504
YPL114W	13.051	-0.150958	0.418517	-0.360698	0.718325	#N/A
YPL111W	155.673	1.08102	0.285492	3.7865	0.000152781	0.00602555
YPL107W	17.0376	0.234284	0.420593	0.557034	0.577504	#N/A
YPL104W	75.8053	0.558427	0.338376	1.65032	0.0988785	#N/A
YPL101W	38.564	0.302998	0.390467	0.775991	0.437755	#N/A
YPL100W	82.8349	0.0951416	0.336031	0.283133	0.777075	0.92084
YPL097W	110.282	0.707759	0.305701	2.3152	0.020602	0.135973
YPL096W	55.1747	0.0550333	0.363568	0.15137	0.879684	#N/A
YPL093W	28.9202	-0.162726	0.3343	-0.486766	0.626424	#N/A
YPL092W	59.3809	0.322018	0.356359	0.903635	0.366189	#N/A
YPL091W	188.686	0.392557	0.269746	1.45529	0.14559	0.418948
YPL088W	80.7078	-0.504525	0.353087	-1.4289	0.153034	0.419504
YPL087W	178.958	0.29193	0.282921	1.03184	0.302145	0.588637
YPL084W	154.022	-0.336522	0.283882	-1.18543	0.235847	0.517456
YPL081W	113.438	-1.20558	0.324339	-3.71702	0.000201586	0.00724367
YPL079W	137.127	0.300338	0.353853	0.848766	0.396012	0.671995
YPL076W	36.6072	-0.714068	0.394128	-1.81177	0.0700217	#N/A
YPL075W	254.773	-0.706654	0.257351	-2.74587	0.00603503	0.063782
YPL074W	98.5519	0.410302	0.320428	1.28048	0.200375	0.479299
YPL072W	20.1156	-0.274663	0.41869	-0.656005	0.511821	#N/A
YPL070W	69.4241	0.0639773	0.351485	0.18202	0.855567	#N/A
YPL066W	109.032	0.0159626	0.322992	0.049421	0.960584	0.986826
YPL065W	4.41535	0.204632	0.34554	0.592209	0.553711	#N/A
YPL063W	75.1449	-0.520638	0.342809	-1.51874	0.128827	#N/A
YPL062W	1.85319	-0.0299716	0.256566	-0.116818	0.907004	#N/A
YPL061W	1279.31	0.615956	0.212683	2.89612	0.00377812	0.046994
YPL060W	44.5471	0.225234	0.380061	0.592625	0.553432	#N/A
YPL054W	22.9353	-0.452648	0.417229	-1.08489	0.27797	#N/A
YPL052W	27.3371	-0.303453	0.415979	-0.729491	0.465701	#N/A
YPL051W	7.69112	-0.261142	0.393522	-0.663602	0.506945	#N/A
YPL048W	209.77	0.55771	0.275575	2.0238	0.0429904	0.217245
YPL047W	23.2815	-0.0783645	0.414438	-0.189086	0.850025	#N/A
YPL034W	12.6703	-0.275195	0.417711	-0.658816	0.510014	#N/A
YPL030W	13.1775	-0.199686	0.417826	-0.477916	0.63271	#N/A
YPL029W	37.7908	0.222285	0.394204	0.563882	0.572835	#N/A
YPL028W	190.61	-0.246879	0.280469	-0.880236	0.378732	0.6584
YPL027W	0	#N/A	#N/A	#N/A	#N/A	#N/A
YPL022W	278.675	-0.15173	0.248585	-0.610373	0.541614	0.781078
YPL018W	95.2827	-0.0466047	0.327887	-0.142136	0.886972	0.959898
YPL014W	145.312	0.00133796	0.310995	0.00430219	0.996567	0.999524
YPL012W	56.7085	-0.941253	0.368023	-2.5576	0.0105399	#N/A
YPL008W	38.8762	-0.477729	0.389339	-1.22703	0.219812	#N/A
YPL006W	172.229	-0.360783	0.279342	-1.29155	0.196514	0.475685
YPL005W	123.102	0.0234578	0.300444	0.078077	0.937767	0.980394
YPL003W	113.985	-0.0770226	0.306271	-0.251485	0.801439	0.934639
YPL001W	45.0992	0.0327778	0.379197	0.0864401	0.931117	#N/A
YPR001W	11.2758	-0.742454	0.401146	-1.85083	0.0641936	#N/A
YPR002W	13.2324	-0.169204	0.419151	-0.403684	0.686445	#N/A
YPR008W	160.665	0.0999028	0.278264	0.359022	0.719579	0.887397
YPR009W	27.483	-0.40271	0.409037	-0.984531	0.324855	#N/A
YPR018W	24.8723	-0.0179087	0.411658	-0.0435038	0.9653	#N/A
YPR019W	79.3281	-0.768936	0.34491	-2.22938	0.0257887	0.158737
YPR024W	560.858	0.475025	0.223933	2.12128	0.0338981	0.187716
YPR026W	135.592	-0.369842	0.299217	-1.23603	0.216446	0.498261
YPR028W	167.502	-1.05156	0.292811	-3.59125	0.000329092	0.0100404
YPR030W	170.087	-0.0460474	0.277923	-0.165684	0.868406	0.950719
YPR031W	20.933	-0.249336	0.419469	-0.594408	0.552239	#N/A
YPR032W	43.8062	-0.799049	0.390596	-2.04572	0.0407841	#N/A
YPR034W	130.019	0.440075	0.293016	1.50188	0.133128	0.402281
YPR035W	592.089	-0.224873	0.260665	-0.86269	0.388308	0.664547
YPR036W	456.193	0.609229	0.244907	2.48759	0.0128611	0.0995045
YPR040W	39.7882	0.151107	0.386687	0.390774	0.695964	#N/A
YPR041W	90.3176	0.339666	0.363162	0.935304	0.349632	0.638642
YPR043W	135.913	0.250054	0.316374	0.790375	0.429309	0.704166
YPR047W	29.6968	-0.135737	0.410636	-0.330553	0.740982	#N/A
YPR048W	25.6113	-0.165994	0.411624	-0.403266	0.686752	#N/A
[truncated: 2,054 more rows]

## Sheet: GAL15
	baseMean	log2FoldChange	lfcSE	stat	pvalue	padj
YAL064W-B	12.4029	0.237005	0.493623	0.480134	0.631132	0.901847
YAL062W	106.905	-0.417747	0.320224	-1.30454	0.192048	0.583413
YAL058W	53.5741	0.552187	0.397162	1.39033	0.164428	0.542885
YAL056W	212.313	0.0142333	0.254131	0.0560079	0.955335	0.991107
YAL053W	185.14	-0.0862062	0.265038	-0.32526	0.744984	0.941409
YAL051W	96.1689	0.392717	0.327999	1.19731	0.231184	0.64315
YAL047W-A	4.90851	-0.0938974	0.455721	-0.206041	0.836759	#N/A
YAL042W	152.468	0.632085	0.300769	2.10157	0.0355913	0.23545
YAL041W	175.39	0.33251	0.274467	1.21147	0.225714	0.637138
YAL038W	1417.31	0.86882	0.16785	5.17618	2.26476e-07	1.68325e-05
YAL037W	12.6321	-0.807281	0.495234	-1.6301	0.10308	0.429442
YAL035W	153.25	1.17491	0.293572	4.00212	6.27778e-05	0.00212066
YAL034W-A	8.42227	0.450226	0.486679	0.925099	0.354914	#N/A
YAL031W-A	6.17047	-0.432309	0.471717	-0.916459	0.359426	#N/A
YAL028W	197.944	-0.0485602	0.267909	-0.181257	0.856166	0.96878
YAL027W	25.1428	-0.16313	0.468194	-0.348423	0.727522	0.933867
YAL019W	32.8876	0.103881	0.444028	0.23395	0.815024	0.960337
YAL017W	494.698	-0.111996	0.243964	-0.459067	0.646186	0.903484
YAL016W	379.146	0.568738	0.242225	2.34797	0.0188759	0.160423
YAL013W	83.3673	1.83213	0.350776	5.22306	1.75987e-07	1.35248e-05
YAL012W	47.898	0.942383	0.434233	2.17023	0.0299897	0.210335
YAL011W	43.0996	1.0763	0.414337	2.59765	0.00938644	0.105291
YAL009W	30.6928	-0.00437792	0.461213	-0.0094922	0.992426	0.996921
YAL008W	34.6214	-0.710523	0.438674	-1.61971	0.105295	0.434163
YAL002W	164.264	-0.161193	0.277995	-0.57984	0.562023	0.868535
YAR002W	43.7391	0.128942	0.415205	0.31055	0.756143	0.943742
YAR003W	54.2216	-0.506088	0.40349	-1.25428	0.209741	0.612788
YAR008W	6.96057	0.0511639	0.479849	0.106625	0.915087	#N/A
YAR027W	93.7209	-0.138878	0.338493	-0.410283	0.681598	0.914155
YAR028W	25.2772	-0.294612	0.463681	-0.635377	0.525183	0.848388
YAR033W	0.384212	-0.101766	0.184676	-0.551054	0.581597	#N/A
YAR035W	27.249	-0.537613	0.463931	-1.15882	0.246528	0.656198
YAR042W	195.351	0.240019	0.270016	0.888905	0.374054	0.776838
YAR053W	1.17204	-0.258413	0.279171	-0.925644	0.354631	#N/A
YBL102W	94.1093	-0.121467	0.350221	-0.346829	0.72872	0.933867
YBL099W	1517.21	0.64768	0.187876	3.44738	0.000566044	0.0122428
YBL092W	51.4757	-0.037146	0.456273	-0.0814119	0.935114	0.988769
YBL089W	93.893	-0.210233	0.355063	-0.5921	0.553784	0.867418
YBL085W	186.808	0.486214	0.266551	1.8241	0.0681375	0.346638
YBL081W	5.4045	0.428561	0.461787	0.928049	0.353382	#N/A
YBL079W	136.844	0.306257	0.290109	1.05566	0.291123	0.704783
YBL071W-A	2.0453	-0.208228	0.344116	-0.605109	0.545107	#N/A
YBL068W-A	6.0013	0.256194	0.461711	0.554879	0.578977	#N/A
YBL068W	13.2675	-0.0884703	0.495444	-0.178568	0.858277	0.96878
YBL063W	63.5502	-0.392147	0.377475	-1.03887	0.298866	0.713267
YBL060W	35.5708	-0.335475	0.432952	-0.774855	0.438425	0.808458
YBL058W	379.378	-0.00756283	0.216945	-0.0348607	0.972191	0.993794
YBL056W	412.67	0.411569	0.218464	1.88392	0.0595762	0.322622
YBL050W	142.209	-0.290286	0.292918	-0.991013	0.321679	0.728946
YBL049W	5.45422	0.275124	0.453989	0.606014	0.544506	#N/A
YBL046W	46.848	0.998426	0.421475	2.36889	0.0178417	0.156418
YBL043W	6.65611	-0.16811	0.460452	-0.365098	0.715038	#N/A
YBL041W	120.333	0.281705	0.330427	0.852549	0.393909	0.784829
YBL038W	47.0209	0.215183	0.408919	0.526223	0.598733	0.889969
YBL037W	131.407	-0.44355	0.302424	-1.46665	0.142471	0.505506
YBL032W	94.2627	-0.042076	0.328072	-0.128252	0.897949	0.97722
YBL031W	11.4206	-0.00855793	0.495459	-0.0172727	0.986219	0.995234
YBL027W	60.4564	0.242162	0.382408	0.633255	0.526567	0.849848
YBL025W	47.6508	-0.391344	0.407863	-0.959498	0.337308	0.743353
YBL024W	53.4049	0.937661	0.396739	2.36342	0.018107	0.156994
YBL020W	54.5182	-0.385323	0.413521	-0.931811	0.351434	0.755134
YBL019W	52.2553	-0.95861	0.430164	-2.22847	0.0258489	0.196148
YBL016W	114.732	-1.75211	0.324686	-5.39631	6.80245e-08	6.14261e-06
YBL015W	948.185	0.426808	0.219625	1.94335	0.0519738	0.296963
YBL009W	21.4475	-0.211515	0.47495	-0.44534	0.656074	0.908425
YBL008W	38.6652	-0.0985597	0.432034	-0.228129	0.819546	0.962666
YBR003W	134.888	-0.613246	0.294302	-2.08373	0.0371847	0.241567
YBR005W	31.8847	-0.985438	0.461329	-2.13608	0.0326726	0.221974
YBR006W	173.219	-0.626247	0.282298	-2.21839	0.0265282	0.199618
YBR021W	16.469	-0.902607	0.492549	-1.83252	0.0668736	0.344439
YBR022W	17.3514	-0.611647	0.490027	-1.24819	0.211962	0.615933
YBR024W	42.9688	0.0189577	0.419521	0.0451888	0.963957	0.992535
YBR030W	15.3818	-0.0923701	0.495204	-0.186529	0.85203	0.96878
YBR038W	110.007	0.167592	0.313856	0.533977	0.593358	0.88856
YBR039W	306.179	-0.0310561	0.226855	-0.136898	0.891111	0.976913
YBR041W	256.938	-0.63001	0.243701	-2.58518	0.00973285	0.107838
YBR048W	67.9344	-0.00837958	0.374899	-0.0223516	0.982168	0.995234
YBR056W	334.368	-0.147947	0.227135	-0.651363	0.514812	0.844293
YBR071W	36.5153	0.038622	0.43136	0.0895354	0.928656	0.986847
YBR073W	43.9949	0.0131598	0.410617	0.0320488	0.974433	0.994459
YBR074W	91.6298	-0.269002	0.352848	-0.762374	0.445837	0.815679
YBR076W	8.46791	-0.909196	0.485782	-1.87161	0.0612601	#N/A
YBR078W	307.357	-0.225625	0.256404	-0.87996	0.378881	0.77837
YBR083W	260.586	-0.356227	0.24511	-1.45333	0.146131	0.510952
YBR084W	20.4632	-0.703273	0.479338	-1.46718	0.142328	0.505496
YBR085W	12.3723	-0.18298	0.495406	-0.369354	0.711864	0.930939
YBR087W	9.21327	0.638622	0.487448	1.31013	0.19015	#N/A
YBR089W	2.56827	-0.314614	0.376035	-0.836661	0.402783	#N/A
YBR094W	60.9907	-0.273363	0.376235	-0.726574	0.467487	0.822496
YBR096W	18.6712	0.124507	0.492225	0.252947	0.800309	0.956798
YBR097W	130.64	-0.438186	0.301732	-1.45223	0.146437	0.510952
YBR098W	20.0176	0.133182	0.491312	0.271074	0.786334	0.952461
YBR103W	55.2841	0.743109	0.431474	1.72226	0.0850229	0.388246
YBR104W	3.13558	0.0927333	0.413891	0.224052	0.822717	#N/A
YBR106W	30.2313	0.0976104	0.448944	0.217422	0.827879	0.962794
YBR114W	70.5612	1.49734	0.372197	4.02297	5.74698e-05	0.00201535
YBR119W	31.2874	-0.264044	0.45208	-0.584064	0.559177	0.868535
YBR131W	32.3742	-0.129049	0.443831	-0.290762	0.771233	0.950425
YBR137W	35.1316	-1.06119	0.455354	-2.33048	0.0197808	0.166546
YBR139W	410.287	-0.179404	0.210589	-0.851914	0.394262	0.784829
YBR142W	15.4246	0.156039	0.492492	0.316836	0.751368	0.943484
YBR145W	80.4161	-0.309301	0.377551	-0.819229	0.412656	0.793978
YBR146W	76.1887	-0.026696	0.360071	-0.074141	0.940898	0.989403
YBR147W	55.2044	-0.129969	0.404348	-0.321429	0.747885	0.941897
YBR148W	5.40229	-0.917139	0.452853	-2.02525	0.0428421	#N/A
YBR149W	303.593	-0.324018	0.23183	-1.39765	0.162217	0.540523
YBR151W	172.222	0.298075	0.272513	1.0938	0.274042	0.687132
YBR155W	6.09351	-0.441011	0.463125	-0.95225	0.34097	#N/A
YBR159W	47.3992	0.564353	0.408524	1.38144	0.167142	0.546352
YBR160W	77.1572	0.722754	0.356813	2.02558	0.0428076	0.262961
YBR161W	93.8123	-0.41956	0.331438	-1.26588	0.205558	0.608207
YBR163W	31.1219	-0.352886	0.446008	-0.79121	0.428821	0.804214
YBR165W	39.4158	-0.873068	0.427956	-2.04009	0.0413417	0.259247
YBR168W	62.7203	-0.362605	0.390337	-0.928954	0.352913	0.755948
YBR171W	29.6079	-0.290434	0.457116	-0.635361	0.525193	0.848388
YBR175W	39.1018	-0.0947114	0.430301	-0.220105	0.825789	0.962674
YBR176W	13.5456	-0.322294	0.495559	-0.650365	0.515457	0.844293
YBR183W	143.659	-0.700839	0.291384	-2.40521	0.0161632	0.147801
YBR184W	5.3202	-0.53531	0.458132	-1.16846	0.24262	#N/A
YBR189W	66.3015	-0.138752	0.392165	-0.35381	0.723481	0.933867
YBR192W	38.4079	0.0361371	0.427965	0.0844394	0.932707	0.987646
YBR199W	401.108	0.45699	0.218214	2.09423	0.0362397	0.237134
YBR200W	105.002	-0.0167531	0.321233	-0.0521526	0.958407	0.991107
YBR201W	32.215	-0.0547266	0.456429	-0.119902	0.904561	0.978282
YBR202W	103.176	0.996046	0.327132	3.04479	0.00232844	0.0377145
YBR203W	336.89	-0.604344	0.224291	-2.69446	0.00705028	0.0847131
YBR207W	331.457	0.434642	0.224618	1.93503	0.0529867	0.299093
YBR212W	269.513	0.0741363	0.235018	0.315449	0.752421	0.943484
YBR217W	22.6295	0.367822	0.477369	0.77052	0.440992	0.810616
YBR221W-A	7.48728	-1.34574	0.473262	-2.84355	0.00446142	#N/A
YBR225W	151.883	-0.318591	0.282018	-1.12968	0.25861	0.671059
YBR228W	13.651	0.087789	0.495493	0.177175	0.859371	0.969114
YBR233W	17.3751	0.0340432	0.488082	0.0697489	0.944394	0.989403
YBR235W	200.648	-0.135025	0.257011	-0.525366	0.599329	0.890488
YBR237W	74.6996	0.195761	0.359116	0.545118	0.585673	0.88354
YBR242W	9.06874	-0.270657	0.489356	-0.553089	0.580203	#N/A
YBR244W	7.78198	-0.344693	0.484282	-0.711761	0.476613	#N/A
YBR246W	54.9569	0.196152	0.394859	0.496765	0.619355	0.89534
YBR251W	60.1032	0.747073	0.383411	1.94849	0.0513564	0.294444
YBR255W	73.6061	0.24911	0.380677	0.654385	0.512864	0.844293
YBR257W	8.48104	0.114061	0.49052	0.23253	0.816126	#N/A
YBR259W	32.2113	-0.14812	0.441869	-0.335213	0.737464	0.937812
YBR263W	80.307	0.36792	0.348265	1.05644	0.290768	0.704783
YBR265W	54.1459	-0.0874662	0.400492	-0.218397	0.82712	0.962682
YBR267W	5.04978	-0.00863737	0.453566	-0.0190432	0.984807	#N/A
YBR271W	7.89931	0.573664	0.486425	1.17935	0.23826	#N/A
YBR274W	90.0436	0.257787	0.338049	0.762573	0.445718	0.815679
YBR278W	3.91403	0.0905328	0.435468	0.207898	0.835309	#N/A
YBR279W	112.539	1.82984	0.325649	5.61906	1.92003e-08	2.23714e-06
YBR286W	554.566	-0.270257	0.202739	-1.33303	0.182522	0.567079
YBR287W	312.224	-0.0654554	0.22925	-0.28552	0.775246	0.950938
YBR289W	63.194	0.0900325	0.373199	0.241245	0.809365	0.960337
YBR290W	78.5648	1.55004	0.423311	3.6617	0.000250548	0.00680435
YBR293W	103.056	-0.820731	0.344516	-2.38227	0.0172063	0.1526
YBR295W	144.357	0.572493	0.295868	1.93496	0.0529954	0.299093
YBR297W	133.899	-0.326565	0.35512	-0.91959	0.357787	0.760192
YBR301W	0	#N/A	#N/A	#N/A	#N/A	#N/A
YCL063W	18.4531	0.117839	0.483124	0.243911	0.807299	0.960337
YCL057W	213.584	0.0453007	0.25327	0.178863	0.858045	0.96878
YCL055W	17.0918	0.278058	0.494387	0.562429	0.573824	0.875156
YCL054W	4.31186	0.0859894	0.416334	0.20654	0.836369	#N/A
YCL051W	134.528	0.27743	0.306449	0.905305	0.365304	0.766396
YCL048W	5.23443	-0.894475	0.450716	-1.98457	0.0471928	#N/A
YCL040W	3517.43	-0.414942	0.172777	-2.40161	0.0163232	0.148761
YCL039W	122.199	-0.202406	0.309872	-0.653193	0.513632	0.844293
YCL036W	6.35348	-0.686806	0.470962	-1.4583	0.144757	#N/A
YCL034W	169.497	0.0403093	0.276561	0.145752	0.884117	0.975423
YCL032W	46.4654	0.470154	0.414871	1.13326	0.257107	0.669439
YCL028W	86.4178	0.696688	0.35384	1.96894	0.0489605	0.287553
YCL027W	23.0677	-0.215534	0.474103	-0.454613	0.649388	0.905283
YCL024W	31.7915	-0.449016	0.446825	-1.0049	0.314943	0.721353
YCL018W	0.187256	-0.0824147	0.169787	-0.4854	0.627393	#N/A
YCL005W	39.2022	-0.557023	0.426606	-1.30571	0.191652	0.583413
YCL004W	61.4607	-0.0854803	0.397909	-0.214824	0.829905	0.962794
YCR008W	289.623	-0.0714869	0.24677	-0.28969	0.772053	0.950938
YCR012W	2260.76	-0.080647	0.170628	-0.472648	0.636464	0.902865
YCR016W	5.65444	0.0640917	0.464759	0.137903	0.890317	#N/A
YCR019W	40.2322	0.342864	0.43719	0.784245	0.432896	0.804957
YCR020W-B	5.2611	-0.244268	0.453201	-0.538985	0.589897	#N/A
YCR034W	19.6565	-0.878211	0.482753	-1.81917	0.0688848	0.349946
YCR036W	120.684	0.0925286	0.302246	0.306136	0.759501	0.945971
YCR045W-A	99.7022	-0.226695	0.326501	-0.694316	0.487484	0.82889
YCR052W	91.6741	0.704675	0.332885	2.11687	0.0342709	0.229659
YCR053W	102.632	0.450218	0.328805	1.36926	0.170919	0.550724
YCR061W	451.819	-0.856978	0.218755	-3.91752	8.94641e-05	0.00285968
YCR066W	31.8304	0.289761	0.448146	0.646576	0.517906	0.844913
YCR068W	217.487	0.189644	0.251375	0.754426	0.450594	0.816839
YCR069W	110.538	0.222748	0.315793	0.705361	0.480586	0.826214
YCR073W-A	90.3757	0.66404	0.363566	1.82646	0.0677805	0.346285
YCR079W	142.682	0.0444055	0.304311	0.145922	0.883983	0.975423
YCR088W	236.941	1.78474	0.294479	6.06067	1.35556e-09	2.12882e-07
YCR091W	363.654	0.177579	0.220844	0.804092	0.421344	0.800997
YCR094W	19.3022	-0.114569	0.48493	-0.23626	0.813231	0.960337
YCR095W-A	42.9852	-0.467098	0.413936	-1.12843	0.259138	0.671937
YDL248W	9.16614	-0.349458	0.473811	-0.737548	0.460789	#N/A
YDL241W	4.94764	0.0423373	0.452878	0.093485	0.925518	#N/A
YDL240W	97.165	-0.305496	0.325794	-0.937695	0.348401	0.753999
YDL237W	110.912	-0.452408	0.327353	-1.38202	0.166966	0.546269
YDL236W	70.6151	0.344945	0.364124	0.947328	0.343472	0.750526
YDL233W	83.2335	0.125515	0.361697	0.347017	0.728578	0.933867
YDL230W	72.2114	0.522105	0.359058	1.4541	0.145919	0.510717
YDL225W	59.5667	0.388729	0.382577	1.01608	0.309592	0.71866
YDL219W	7.79821	-0.685583	0.482195	-1.4218	0.155085	#N/A
YDL218W	25.5817	-0.432801	0.463023	-0.934728	0.349928	0.755134
YDL212W	19.4199	-0.0125638	0.488942	-0.025696	0.9795	0.995205
YDL207W	28.595	0.85988	0.460312	1.86804	0.0617569	0.329492
YDL206W	138.838	-0.593009	0.305174	-1.94318	0.051994	0.296963
YDL204W	860.176	-1.14361	0.211224	-5.41419	6.15677e-08	5.70212e-06
YDL202W	36.2379	0.0876791	0.435448	0.201354	0.840422	0.964296
YDL195W	527.927	0.536798	0.198951	2.69815	0.00697265	0.0847131
YDL193W	75.3263	0.408893	0.355129	1.15139	0.249571	0.658954
YDL189W	60.9175	-0.49687	0.378047	-1.31431	0.188742	0.578233
YDL186W	0.41364	0.111038	0.183018	0.606703	0.544048	#N/A
YDL185W	892.652	0.426794	0.194813	2.19079	0.0284669	0.205645
YDL182W	27.7981	0.212818	0.455345	0.467377	0.64023	0.903484
YDL180W	123.507	-0.071181	0.30293	-0.234975	0.814228	0.960337
YDL179W	28.8946	-0.157361	0.451544	-0.348495	0.727468	0.933867
YDL178W	135.132	-1.07551	0.304502	-3.53204	0.000412365	0.009864
YDL176W	57.6335	-0.0858617	0.411307	-0.208753	0.834641	0.963232
YDL170W	44.771	0.356858	0.422799	0.844038	0.398648	0.787701
YDL168W	60.1241	1.26275	0.387745	3.25666	0.00112731	0.0221261
YDL161W	85.761	1.05812	0.356352	2.96933	0.00298453	0.0465309
YDL159W	64.9556	-0.303552	0.369889	-0.820658	0.411841	0.793978
YDL149W	100.602	0.243205	0.321131	0.75734	0.448846	0.815987
YDL147W	343.743	0.718429	0.247801	2.89922	0.00374089	0.0534076
YDL146W	157.891	-0.706073	0.296469	-2.38161	0.0172372	0.1526
YDL143W	126.976	0.598446	0.305386	1.95964	0.0500376	0.29198
YDL141W	119.005	0.556189	0.309979	1.79428	0.0727684	0.356634
YDL138W	210.65	0.175958	0.264694	0.664758	0.506205	0.841036
YDL137W	311.401	-0.421438	0.233971	-1.80124	0.0716647	0.356056
YDL133W	93.5415	0.387131	0.329801	1.17383	0.240463	0.650113
YDL131W	15.5594	0.472162	0.492336	0.959024	0.337547	0.743426
YDL130W	37.2993	-0.00418753	0.428672	-0.00976862	0.992206	0.996921
YDL129W	31.4063	0.371395	0.449373	0.826474	0.408535	0.793759
YDL128W	206.833	-0.701345	0.260333	-2.69403	0.00705942	0.0847131
YDL127W	9.40157	-0.530458	0.485211	-1.09325	0.274283	#N/A
YDL124W	313.79	0.268737	0.22858	1.17568	0.239722	0.650021
YDL123W	72.9169	-0.458911	0.362066	-1.26748	0.204985	0.608207
YDL122W	93.7518	-0.0185892	0.3313	-0.0561099	0.955254	0.991107
YDL120W	10.1624	-0.187753	0.494653	-0.379564	0.704269	#N/A
YDL117W	84.6081	0.175425	0.338709	0.517923	0.604512	0.891967
YDL116W	95.8812	-0.108463	0.335731	-0.323064	0.746647	0.941897
YDL114W-A	7.35164	-0.228208	0.483697	-0.4718	0.63707	#N/A
YDL114W	1.20506	-0.164174	0.294269	-0.557903	0.576911	#N/A
YDL112W	37.9177	-0.372755	0.428932	-0.869029	0.384831	0.781649
YDL108W	47.2792	0.32172	0.410004	0.784674	0.432645	0.804957
YDL107W	59.8716	-0.673694	0.387291	-1.7395	0.0819466	0.379002
YDL105W	23.6634	0.113095	0.467987	0.241662	0.809042	0.960337
YDL102W	43.3041	-0.241839	0.416032	-0.581301	0.561038	0.868535
YDL095W	337.022	0.0833382	0.23168	0.359712	0.719062	0.933829
YDL093W	67.9812	-0.172231	0.365958	-0.470631	0.637904	0.902865
YDL089W	99.5358	-0.360688	0.325312	-1.10874	0.267541	0.67767
YDL086W	60.2254	-0.848564	0.38025	-2.23159	0.0256418	0.19581
YDL085W	93.3567	-0.55488	0.333407	-1.66427	0.0960581	0.419036
YDL084W	289.716	0.0393371	0.230493	0.170665	0.864487	0.969293
YDL082W	39.0606	-0.108237	0.445804	-0.242791	0.808167	0.960337
YDL075W	38.6523	0.954742	0.434665	2.1965	0.0280559	0.2041
YDL073W	42.8578	-0.846294	0.417456	-2.02727	0.0426352	0.262638
YDL070W	369.575	0.527597	0.245821	2.14626	0.0318519	0.218309
YDL068W	19.8594	-1.49182	0.49239	-3.02976	0.00244748	0.0392901
YDL066W	220.838	0.0259456	0.269546	0.0962567	0.923317	0.984653
YDL064W	14.1073	-0.427547	0.495346	-0.863128	0.388067	0.782198
YDL057W	10.3005	-0.420642	0.494688	-0.850318	0.395148	#N/A
YDL056W	113.485	0.650047	0.314407	2.06753	0.038684	0.246867
YDL051W	17.7041	0.162527	0.490839	0.331121	0.740553	0.939543
YDL047W	126.518	0.545366	0.311905	1.7485	0.080378	0.375098
YDL046W	221.336	-0.196893	0.283176	-0.695304	0.486865	0.828865
YDL041W	1.18206	-0.0887902	0.289008	-0.307224	0.758673	#N/A
YDL031W	28.5556	0.464549	0.458065	1.01415	0.310509	0.71866
YDL030W	32.8214	-0.315741	0.466666	-0.67659	0.498666	0.837358
YDL029W	302.688	-0.135304	0.230007	-0.58826	0.556358	0.868535
YDL022W	1808.69	0.191375	0.425452	0.449816	0.652843	0.906782
YDL021W	58.2498	-1.05103	0.389363	-2.69937	0.00694713	0.0847131
YDL017W	46.6574	-0.314344	0.408918	-0.768722	0.442058	0.811338
YDL014W	24.5651	1.6677	0.478718	3.48368	0.000494574	0.0113063
YDL013W	74.9829	0.599039	0.355932	1.68302	0.092372	0.407882
YDL010W	23.2684	-0.432246	0.493096	-0.876597	0.380706	0.779098
YDL007W	169.389	1.18569	0.330594	3.58654	0.000335091	0.00849226
YDL006W	51.6724	-0.339296	0.422931	-0.802249	0.422409	0.801281
YDL004W	126.809	-0.215339	0.309926	-0.694807	0.487176	0.828865
YDL003W	17.4975	0.610911	0.488017	1.25182	0.210635	0.614054
YDL001W	18.1666	0.304651	0.484386	0.628943	0.529386	0.850488
YDR002W	58.5151	0.777813	0.387113	2.00927	0.0445089	0.268813
YDR004W	58.7123	0.24421	0.387096	0.630877	0.528121	0.850463
YDR007W	20.2436	-1.0669	0.488636	-2.18342	0.0290046	0.20694
YDR009W	42.2046	0.0413463	0.421723	0.0980412	0.9219	0.983723
YDR011W	585.85	0.0950604	0.202608	0.469183	0.638939	0.90292
YDR013W	6.00848	0.164537	0.472418	0.348286	0.727625	#N/A
YDR021W	7.99166	-0.0776018	0.487696	-0.159119	0.873575	#N/A
YDR023W	95.8159	0.34313	0.337035	1.01809	0.308637	0.717834
YDR035W	73.7238	0.863309	0.362143	2.38389	0.0171307	0.152564
YDR037W	35.8873	1.37147	0.469245	2.92271	0.00346996	0.0506904
YDR041W	71.9572	-0.322542	0.361548	-0.892113	0.372332	0.774246
YDR044W	32.4642	0.0638441	0.442475	0.144288	0.885273	0.975617
YDR047W	111.481	0.737593	0.322583	2.28652	0.0222239	0.180801
YDR049W	55.5352	0.109348	0.390195	0.280238	0.779295	0.950938
YDR055W	52.7847	-0.557078	0.405101	-1.37516	0.169082	0.547245
YDR057W	58.8863	0.185684	0.399022	0.465348	0.641682	0.903484
YDR061W	101.527	-0.0581362	0.334335	-0.173886	0.861955	0.969114
YDR062W	175.896	-0.56318	0.286761	-1.96394	0.0495375	0.28953
YDR064W	99.9421	-0.303088	0.335758	-0.902697	0.366687	0.76781
YDR065W	47.4629	-0.292603	0.403481	-0.725197	0.468331	0.822769
YDR068W	27.2176	0.517891	0.465282	1.11307	0.265678	0.67767
YDR073W	77.3707	-0.975025	0.361117	-2.70002	0.0069335	0.0847131
YDR074W	1504.5	0.464763	0.191154	2.43135	0.0150426	0.140953
YDR075W	6.73134	-0.263013	0.478066	-0.550161	0.582209	#N/A
YDR080W	89.6614	-0.312565	0.353183	-0.884994	0.37616	0.776838
YDR089W	61.273	-0.410443	0.379434	-1.08172	0.279375	0.694039
YDR092W	12.6185	-1.49934	0.493474	-3.03834	0.00237882	0.0383586
YDR094W	51.8703	-0.24426	0.418872	-0.583136	0.559802	0.868535
YDR096W	612.607	-0.201367	0.194934	-1.033	0.301602	0.71482
YDR099W	332.336	-0.487653	0.237894	-2.04988	0.0403766	0.254926
YDR106W	19.8864	-0.166157	0.483736	-0.343487	0.731232	0.933867
YDR108W	46.9427	-0.0220048	0.40524	-0.0543007	0.956696	0.991107
YDR110W	13.1566	-0.229742	0.495182	-0.463956	0.642679	0.903484
YDR118W-A	39.2009	-0.630207	0.429282	-1.46805	0.142091	0.50515
YDR119W	126.693	-0.126036	0.309239	-0.407568	0.683591	0.914155
YDR122W	417.939	0.372051	0.219517	1.69486	0.0901015	0.401291
YDR124W	37.3948	-1.56682	0.444689	-3.52341	0.000426029	0.00999133
YDR128W	138.626	0.0779089	0.289958	0.26869	0.788168	0.952493
YDR137W	90.6526	0.198192	0.341952	0.579589	0.562192	0.868535
YDR138W	72.8914	-1.00478	0.36184	-2.77686	0.00548874	0.0711871
YDR140W	8.01498	-0.00800908	0.488444	-0.0163971	0.986918	#N/A
YDR145W	89.4956	0.462631	0.335982	1.37695	0.168528	0.547051
YDR147W	37.8511	-0.517423	0.433955	-1.19234	0.233127	0.644454
YDR152W	12.4242	0.147694	0.495286	0.298199	0.765551	0.948292
YDR158W	80.5185	-0.878197	0.381937	-2.29932	0.0214866	0.176787
YDR159W	76.2543	-0.269328	0.363114	-0.741716	0.458259	0.820067
YDR161W	5.57895	-0.591612	0.454022	-1.30305	0.192559	#N/A
YDR167W	11.1735	0.459537	0.495017	0.928326	0.353239	#N/A
YDR168W	73.2398	0.189098	0.362344	0.521875	0.601757	0.891163
YDR171W	589.884	1.20427	0.222303	5.41723	6.05296e-08	5.70212e-06
YDR172W	169.272	1.22426	0.273196	4.48125	7.42084e-06	0.000377522
YDR174W	134.893	0.0435284	0.307436	0.141585	0.887408	0.975617
YDR176W	70.6585	0.894465	0.372539	2.401	0.0163505	0.148761
YDR177W	29.2623	-0.444078	0.460978	-0.963339	0.335377	0.741361
YDR178W	176.964	-0.0730648	0.306679	-0.238246	0.811691	0.960337
YDR180W	47.5331	-0.374256	0.403505	-0.927512	0.353661	0.756319
YDR183W	7.62074	-0.0694294	0.485853	-0.142902	0.886368	#N/A
YDR188W	352.186	1.13576	0.266356	4.26408	2.00729e-05	0.000895746
YDR189W	79.3843	0.271957	0.382007	0.711916	0.476517	0.825084
YDR191W	20.5705	0.709357	0.492744	1.43961	0.149978	0.517899
YDR195W	52.2022	-0.859424	0.399781	-2.14974	0.031576	0.21683
YDR197W	74.0828	-0.39007	0.373358	-1.04476	0.296133	0.708836
YDR204W	176.511	-0.622158	0.2721	-2.2865	0.0222247	0.180801
YDR205W	79.279	-0.288552	0.349545	-0.825506	0.409084	0.793759
YDR206W	66.7383	-0.109355	0.390998	-0.279682	0.779721	0.950938
YDR208W	233.284	0.105408	0.246776	0.427141	0.669276	0.911465
YDR211W	34.9591	0.390329	0.436206	0.894828	0.370879	0.773146
YDR212W	127.856	-0.28222	0.298095	-0.946744	0.343769	0.750723
YDR214W	43.5074	0.0819514	0.42145	0.194451	0.845823	0.968033
YDR216W	745.286	-0.907206	0.205504	-4.41454	1.01226e-05	0.000487505
YDR221W	94.2193	0.141661	0.335147	0.422682	0.672528	0.911465
YDR223W	11.7591	-0.78708	0.495386	-1.58882	0.112101	0.449075
YDR226W	35.0465	0.384983	0.442536	0.869949	0.384328	0.781649
YDR227W	57.3091	0.491373	0.383389	1.28166	0.199963	0.601888
YDR229W	114.356	0.397886	0.334198	1.19057	0.233822	0.644454
YDR232W	418.545	0.170683	0.215777	0.791015	0.428935	0.804214
YDR234W	58.528	-0.635476	0.406784	-1.56219	0.118242	0.459277
YDR235W	72.6902	-0.760935	0.363142	-2.09542	0.0361339	0.237134
YDR237W	29.3641	-0.133992	0.455374	-0.294246	0.76857	0.949522
YDR242W	27.2881	1.30338	0.480252	2.71396	0.0066484	0.08259
YDR244W	93.4844	0.211145	0.334689	0.63087	0.528125	0.850463
YDR245W	106.743	0.495075	0.331465	1.4936	0.135281	0.49109
YDR246W	38.7606	-0.404976	0.433428	-0.934356	0.35012	0.755134
YDR247W	182.474	0.173989	0.268181	0.648773	0.516485	0.844426
YDR251W	263.798	-0.0236086	0.243934	-0.0967826	0.922899	0.984498
YDR252W	32.5045	-0.660593	0.443895	-1.48818	0.136705	0.494271
YDR254W	43.8337	-0.467801	0.416882	-1.12214	0.261802	0.673526
YDR262W	92.2288	0.149813	0.329383	0.45483	0.649232	0.905283
YDR265W	127.271	0.31133	0.303443	1.02599	0.304895	0.716976
YDR268W	28.3465	-0.0850722	0.452984	-0.187804	0.85103	0.96878
YDR270W	425.527	0.840508	0.226792	3.70608	0.000210495	0.0060342
YDR275W	104.622	-1.32182	0.330119	-4.00408	6.22589e-05	0.00212066
YDR279W	10.2941	-0.0565541	0.473121	-0.119534	0.904852	#N/A
YDR280W	56.8424	0.230322	0.396529	0.580844	0.561346	0.868535
YDR287W	62.6313	-0.255882	0.375786	-0.680924	0.495919	0.834697
YDR288W	214.253	-0.135582	0.365307	-0.371145	0.710529	0.930939
YDR291W	68.9143	0.048194	0.387101	0.1245	0.90092	0.977739
YDR296W	38.1738	-0.471271	0.430935	-1.0936	0.27413	0.687132
YDR297W	119.957	-0.209891	0.303555	-0.691443	0.489287	0.8305
YDR299W	2.88644	-0.609454	0.386802	-1.57562	0.115113	#N/A
YDR301W	140.323	0.558843	0.290569	1.92327	0.054446	0.303919
YDR302W	12.3668	-0.499568	0.49557	-1.00807	0.313422	0.720152
YDR307W	86.2114	-0.14561	0.34066	-0.427436	0.669062	0.911465
YDR311W	92.1377	1.04804	0.33993	3.08311	0.00204849	0.0341169
YDR312W	3.08642	-0.203208	0.394737	-0.514793	0.606698	#N/A
YDR316W	37.8451	0.134998	0.434509	0.310691	0.756035	0.943742
YDR317W	2.85645	-0.258386	0.385742	-0.66984	0.50296	#N/A
YDR318W	38.8828	0.588751	0.430611	1.36724	0.171549	0.552064
YDR322W	45.6064	0.20777	0.408234	0.508947	0.610789	0.892626
YDR325W	53.8255	-0.655363	0.400339	-1.63702	0.101626	0.428024
YDR332W	75.5692	-0.450872	0.358254	-1.25853	0.208202	0.6119
YDR335W	407.097	0.138278	0.216885	0.637562	0.523759	0.847968
YDR336W	36.8757	-0.859726	0.432682	-1.98697	0.0469259	0.279236
YDR337W	39.5064	0.328766	0.422927	0.777358	0.436947	0.807291
YDR347W	111.342	-0.305555	0.315312	-0.969054	0.332518	0.74086
YDR351W	108.442	-0.337435	0.330384	-1.02134	0.307092	0.716976
YDR352W	63.8834	-0.781805	0.379905	-2.0579	0.0396	0.251823
YDR353W	234.979	0.292488	0.272404	1.07373	0.282944	0.696241
YDR354W	88.0051	-0.0104762	0.355508	-0.0294681	0.976491	0.994459
YDR356W	72.1891	0.344012	0.356942	0.963777	0.335158	0.741361
YDR358W	274.387	0.215119	0.245356	0.87676	0.380617	0.779098
YDR363W	84.3262	0.300437	0.34271	0.876651	0.380676	0.779098
YDR367W	9.36823	-0.677058	0.479851	-1.41098	0.158252	#N/A
YDR368W	168.286	0.22993	0.276368	0.831972	0.405425	0.79197
YDR371W	37.6505	-0.373978	0.438125	-0.853588	0.393334	0.784829
YDR373W	50.791	-0.331292	0.402132	-0.823837	0.410032	0.793759
YDR376W	91.8522	-0.833556	0.352744	-2.36306	0.0181247	0.156994
YDR377W	313.542	-0.647571	0.242579	-2.66953	0.00759578	0.089954
YDR379W	138.514	0.313877	0.290189	1.08163	0.279417	0.694039
YDR380W	577.103	-0.146212	0.208681	-0.700649	0.483522	0.827717
YDR381W	988.397	0.962904	0.18278	5.26811	1.37839e-07	1.08234e-05
YDR386W	54.9309	0.452806	0.391845	1.15558	0.247855	0.658187
YDR388W	275.385	0.340167	0.239283	1.42161	0.15514	0.527937
YDR389W	98.9211	0.269954	0.324671	0.83147	0.405708	0.79197
YDR392W	70.0808	0.693653	0.361529	1.91866	0.0550271	0.304843
YDR393W	66.6328	0.251813	0.373026	0.675054	0.499642	0.837839
YDR394W	223.704	0.402052	0.261457	1.53774	0.124113	0.471891
YDR395W	50.5728	-0.459369	0.408407	-1.12478	0.260681	0.672845
YDR398W	5.10547	-0.126753	0.458314	-0.276563	0.782116	#N/A
YDR399W	3.29071	-0.306714	0.395788	-0.774947	0.438371	#N/A
YDR400W	17.0786	-0.785679	0.489097	-1.60639	0.108189	0.442001
YDR405W	100.355	0.579323	0.324981	1.78264	0.0746455	0.360936
YDR406W	687.545	-1.066	0.192967	-5.52427	3.30863e-08	3.73462e-06
YDR412W	0.984782	-0.185517	0.241084	-0.769513	0.441589	#N/A
YDR416W	57.6121	0.0870215	0.395111	0.220246	0.82568	0.962674
YDR419W	49.467	-0.0830906	0.40432	-0.205507	0.837176	0.963668
YDR421W	263.203	-1.0033	0.489604	-2.04922	0.0404408	0.254926
YDR425W	85.4017	-0.0199579	0.341569	-0.0584302	0.953406	0.990993
YDR427W	135.185	-0.0804472	0.294387	-0.27327	0.784646	0.952129
YDR434W	84.9714	-0.15081	0.357927	-0.421343	0.673505	0.911465
YDR436W	223.395	0.064294	0.249858	0.257322	0.79693	0.955868
YDR439W	28.1455	0.69134	0.458087	1.50919	0.131251	0.484569
YDR440W	27.2823	-0.059113	0.456355	-0.129533	0.896936	0.97722
YDR442W	2.44313	-0.189407	0.371201	-0.510255	0.609873	#N/A
YDR444W	63.641	0.217231	0.374571	0.579945	0.561952	0.868535
YDR448W	48.5745	1.16849	0.432718	2.70034	0.00692688	0.0847131
YDR450W	54.1315	0.281267	0.427471	0.657979	0.510552	0.844293
YDR452W	273.582	0.517292	0.236917	2.18343	0.0290044	0.20694
YDR463W	118.429	0.32249	0.318261	1.01329	0.310923	0.71866
YDR464W	38.3306	0.842766	0.431987	1.95091	0.0510681	0.294191
YDR466W	187.295	0.222356	0.267309	0.831833	0.405503	0.79197
YDR471W	32.5517	-0.10522	0.487632	-0.215777	0.829162	0.962794
YDR472W	18.7912	0.0908774	0.485096	0.187339	0.851395	0.96878
YDR477W	182.641	0.431333	0.266204	1.62031	0.105166	0.434124
YDR478W	11.6057	-0.421133	0.492155	-0.855692	0.392168	0.784829
YDR483W	206.59	0.316225	0.254301	1.24351	0.213681	0.617133
YDR484W	47.8405	-0.371266	0.405262	-0.916112	0.359608	0.761821
YDR489W	26.4756	-0.469704	0.460134	-1.0208	0.307351	0.716976
YDR492W	14.7087	-0.444433	0.495111	-0.897645	0.369375	0.77165
YDR494W	77.8109	0.766004	0.361451	2.11925	0.0340696	0.229161
YDR499W	33.7744	0.457957	0.446901	1.02474	0.305486	0.716976
YDR501W	16.1165	-0.39314	0.490465	-0.801566	0.422804	0.801281
YDR515W	8.44167	0.464871	0.489491	0.949701	0.342264	#N/A
YDR517W	183.733	0.112223	0.290777	0.385943	0.699539	0.925544
YDR518W	23.1738	-0.353841	0.47406	-0.746405	0.455423	0.820067
YDR527W	26.3266	0.285549	0.45981	0.621016	0.534589	0.855153
YDR528W	10.5396	-0.0772822	0.494939	-0.156145	0.875919	#N/A
YDR531W	71.204	-0.388491	0.373146	-1.04112	0.297818	0.711926
YDR538W	23.1206	0.689224	0.471501	1.46177	0.143805	0.506455
YDR539W	65.0401	-0.64071	0.371478	-1.72476	0.0845708	0.388117
YEL072W	20.4617	1.04727	0.482187	2.17192	0.0298614	0.209993
YEL071W	886.081	-0.341758	0.190456	-1.79442	0.0727456	0.356634
YEL065W	425.253	0.258128	0.215039	1.20038	0.229992	0.640995
YEL062W	86.5824	-0.026439	0.336537	-0.0785619	0.937381	0.989094
YEL058W	124.541	0.113644	0.306085	0.371284	0.710426	0.930939
YEL056W	104.162	0.237107	0.319606	0.741873	0.458164	0.820067
YEL052W	282.436	0.189958	0.24239	0.783686	0.433224	0.804957
YEL051W	116.226	-0.575625	0.349041	-1.64916	0.0991145	0.42557
YEL049W	0.187256	-0.0824147	0.169787	-0.4854	0.627393	#N/A
YEL043W	88.7005	0.768248	0.343152	2.2388	0.0251689	0.194591
YEL042W	55.2996	0.794935	0.395675	2.00906	0.0445305	0.268813
YEL038W	32.0762	-0.397705	0.462586	-0.859741	0.389932	0.783333
YEL032W	124.033	0.381065	0.318466	1.19656	0.231477	0.64315
YEL031W	426.176	0.152035	0.223676	0.679711	0.496687	0.835211
YEL030W	73.1428	-0.0416911	0.355237	-0.117362	0.906574	0.978534
YEL028W	33.1107	-0.503604	0.443207	-1.13627	0.255843	0.667705
YEL027W	162.487	-0.677759	0.300421	-2.25603	0.0240689	0.188993
YEL024W	495.805	0.146388	0.207085	0.706899	0.479629	0.826143
YEL022W	139.824	-0.257802	0.291301	-0.885002	0.376156	0.776838
YEL018W	27.5664	0.145177	0.460455	0.315291	0.752541	0.943484
YEL017W	67.3974	-0.113201	0.381162	-0.296989	0.766475	0.948292
YEL015W	91.7625	0.392362	0.36499	1.07499	0.282378	0.695909
YEL013W	304.119	-0.290002	0.22918	-1.26539	0.205732	0.608207
YEL012W	61.0185	-1.34112	0.422925	-3.17105	0.00151888	0.027431
YEL011W	2171.35	0.0540917	0.174142	0.310619	0.75609	0.943742
YEL008W	22.0305	-1.70192	0.483078	-3.52307	0.000426586	0.00999133
YEL006W	79.8034	0.0779157	0.369772	0.210713	0.833112	0.963232
YEL004W	30.5661	-0.699606	0.456315	-1.53316	0.125235	0.473169
YER001W	34.3339	-0.348858	0.45354	-0.76919	0.441781	0.811241
YER002W	5.82823	-0.00394257	0.462831	-0.00851837	0.993203	#N/A
YER006W	25.6968	-0.252537	0.465146	-0.542919	0.587185	0.884451
YER007W	23.5567	0.118429	0.472285	0.250757	0.802002	0.956988
YER012W	57.0634	-0.295068	0.384116	-0.768175	0.442383	0.811523
YER013W	93.5211	0.360397	0.342809	1.05131	0.293118	0.706862
YER014W	81.2293	0.229214	0.352507	0.65024	0.515537	0.844293
YER015W	169.302	0.11544	0.277099	0.416603	0.676969	0.912805
YER016W	43.0052	0.703858	0.41268	1.70558	0.0880866	0.398007
YER019W	280.93	-0.995104	0.240471	-4.13814	3.50132e-05	0.00135987
YER020W	311.449	0.481294	0.231904	2.0754	0.0379493	0.244773
YER021W	327.033	0.135103	0.222268	0.607837	0.543296	0.86176
YER022W	67.3846	0.075119	0.375038	0.200297	0.841248	0.964763
YER023W	90.7568	-0.262309	0.344366	-0.761716	0.44623	0.815679
YER032W	26.4557	0.549179	0.471567	1.16458	0.244188	0.654794
YER037W	82.7619	0.246132	0.358085	0.687358	0.491857	0.83185
YER038W-A	24.7719	-0.740633	0.468987	-1.57922	0.114285	0.45212
YER040W	106.498	0.258208	0.319574	0.807975	0.419105	0.799078
YER041W	71.0491	-0.12969	0.359121	-0.361133	0.718	0.93322
YER046W	94.4824	-1.25042	0.354797	-3.52433	0.000424554	0.00999133
YER049W	20.8068	0.216931	0.47948	0.452429	0.65096	0.906425
YER051W	88.9319	0.608378	0.339039	1.79442	0.072746	0.356634
YER059W	75.519	0.117734	0.36805	0.319886	0.749055	0.942988
YER060W	16.7319	0.456486	0.487812	0.935782	0.349385	0.754772
YER060W-A	1.73413	-0.19648	0.326159	-0.602407	0.546903	#N/A
YER063W	41.6254	-0.0708641	0.416824	-0.17001	0.865003	0.969293
YER066W	80.2823	-0.625141	0.351922	-1.77636	0.0756731	0.364442
YER068W	68.9946	0.68015	0.366025	1.85821	0.0631394	0.333984
YER069W	83.373	-0.245415	0.349424	-0.702341	0.482467	0.827086
YER070W	23.7158	0.438956	0.470811	0.932339	0.351161	0.755134
YER073W	134.936	0.504111	0.295165	1.7079	0.0876557	0.396758
YER074W	28.7009	0.289724	0.455324	0.636303	0.524579	0.848388
YER076W-A	12.1736	-1.62384	0.493972	-3.28731	0.00101151	0.0200745
YER080W	168.011	0.104122	0.284668	0.365767	0.714539	0.931738
YER086W	56.2738	-0.0725795	0.393226	-0.184575	0.853563	0.96878
YER087W	93.817	0.188478	0.353778	0.532757	0.594201	0.889128
YER090W	39.4552	-0.554751	0.427914	-1.29641	0.194836	0.591384
YER095W	327.973	0.734213	0.230223	3.18913	0.00142701	0.0261643
YER096W	47.5092	-1.33686	0.418563	-3.19392	0.00140357	0.0260096
YER100W	21.2545	0.184368	0.477585	0.386041	0.699466	0.925544
YER104W	29.8072	-0.577476	0.453481	-1.27343	0.202865	0.606703
YER112W	9.62422	-0.483323	0.493385	-0.979605	0.327281	#N/A
YER117W	56.4556	1.63598	0.434953	3.76127	0.000169051	0.00500502
YER120W	57.4587	-0.163859	0.387734	-0.422607	0.672582	0.911465
YER123W	103.444	0.381526	0.321343	1.18729	0.235115	0.64502
YER125W	525.517	0.1888	0.221948	0.850651	0.394963	0.784983
YER127W	5.91726	0.0910907	0.465918	0.195508	0.844995	#N/A
YER128W	0.374511	-0.101251	0.184313	-0.549344	0.58277	#N/A
YER129W	132.119	0.126973	0.300936	0.421927	0.673079	0.911465
YER131W	9.81278	-0.044284	0.477218	-0.0927961	0.926066	#N/A
YER133W	535.327	-0.609115	0.210908	-2.88806	0.00387628	0.0551225
YER136W	265.604	-0.0941257	0.257289	-0.365836	0.714487	0.931738
YER143W	77.5076	-0.321498	0.349093	-0.920952	0.357075	0.760192
YER148W	77.7184	1.21119	0.380291	3.18491	0.00144801	0.0264153
YER154W	67.5874	-0.288098	0.373026	-0.772328	0.43992	0.809471
YER157W	69.819	0.116276	0.359455	0.323479	0.746332	0.941897
YER164W	157.268	-0.0466703	0.301137	-0.154981	0.876837	0.974072
YER165W	148.189	0.509198	0.282995	1.79931	0.0719689	0.356098
YER167W	114.005	0.0157157	0.323169	0.0486299	0.961214	0.991789
YER173W	47.1981	-0.181039	0.410945	-0.440544	0.659543	0.909193
YER176W	158.398	-0.287659	0.279715	-1.0284	0.30376	0.716626
YER177W	431.297	-0.232623	0.221813	-1.04874	0.294299	0.707259
YER178W	468.558	0.447833	0.241383	1.85528	0.0635565	0.335133
YER179W	19.5895	-0.793467	0.48831	-1.62492	0.104179	0.431529
YER182W	64.1896	0.285657	0.386335	0.739402	0.459663	0.820187
YER185W	8.3035	-0.48987	0.457776	-1.07011	0.28457	#N/A
YER187W	17.2161	-0.719077	0.487909	-1.47379	0.140537	0.50244
YER188W	5.37546	-0.201909	0.459039	-0.43985	0.660045	#N/A
YFL055W	58.77	-1.08002	0.415577	-2.59884	0.00935383	0.105252
YFL053W	20.6143	-1.41832	0.485065	-2.92398	0.00345585	0.0506904
YFL052W	293.979	-0.425284	0.235642	-1.80479	0.0711078	0.355244
YFL049W	40.0075	0.8022	0.420935	1.90576	0.0566814	0.31257
YFL047W	61.1912	0.654092	0.427172	1.53121	0.125717	0.473686
YFL046W	17.5312	0.0847469	0.489211	0.173232	0.862469	0.969114
YFL041W-A	115.494	0.1907	0.307682	0.619797	0.535392	0.855373
YFL041W	135.925	0.357705	0.310232	1.15302	0.248901	0.658187
YFL037W	154.844	0.295423	0.290612	1.01656	0.309364	0.718604
YFL036W	333.811	0.94437	0.273692	3.45048	0.000559586	0.0122364
YFL034W	118.333	0.861669	0.34321	2.51061	0.0120521	0.124024
YFL031W	528.287	0.710461	0.240938	2.94873	0.00319083	0.0486299
YFL030W	141.398	-0.556023	0.326466	-1.70316	0.0885382	0.398007
YFL026W	493.095	-0.959753	0.217353	-4.41564	1.00712e-05	0.000487505
YFL023W	8.43874	-0.296508	0.484444	-0.612059	0.540499	#N/A
YFL021W	80.3795	-0.144856	0.346557	-0.417986	0.675957	0.912177
YFL009W	111.904	0.5741	0.320538	1.79105	0.0732848	0.357709
YFL008W	62.3361	0.480114	0.377544	1.27168	0.203487	0.607938
YFL005W	108.709	-0.189551	0.313933	-0.603795	0.54598	0.863905
YFL004W	106.763	0.0307332	0.32493	0.0945843	0.924645	0.984686
YFL001W	12.8144	0.577208	0.495316	1.16533	0.243885	0.654794
YFR002W	95.0587	-0.498218	0.344486	-1.44626	0.148103	0.512895
YFR004W	163.587	0.715812	0.281938	2.5389	0.0111203	0.116424
YFR006W	151.036	0.118877	0.474702	0.250425	0.802259	0.956988
YFR007W	55.4286	-0.742743	0.396692	-1.87234	0.0611592	0.327468
YFR008W	38.3103	0.0620502	0.432171	0.143578	0.885834	0.975617
YFR009W-A	64.1288	0.84438	0.372652	2.26587	0.0234596	0.185013
YFR010W	227.826	0.313331	0.264608	1.18413	0.23636	0.646768
YFR012W-A	5.06634	-0.264393	0.458528	-0.576612	0.564202	#N/A
YFR013W	68.8665	0.231123	0.361909	0.638621	0.523069	0.847612
YFR020W	33.8942	-0.520663	0.440385	-1.18229	0.237091	0.646806
YFR021W	48.1498	0.184287	0.405349	0.454637	0.64937	0.905283
YFR022W	116.808	-0.449391	0.31061	-1.4468	0.147952	0.512895
YFR027W	15.4186	0.153553	0.491693	0.312294	0.754817	0.943742
YFR029W	62.7869	0.0651705	0.402997	0.161715	0.871531	0.974
YFR030W	163.606	0.0652564	0.304189	0.214526	0.830137	0.962794
YFR038W	45.9975	-0.0612695	0.407553	-0.150335	0.8805	0.974072
YFR040W	292.668	0.509615	0.230959	2.20652	0.0273476	0.202003
YFR042W	18.9143	-1.39513	0.491139	-2.84061	0.0045028	0.0603781
YFR045W	56.2493	-0.0526863	0.384132	-0.137157	0.890907	0.976913
YFR048W	73.1802	0.920788	0.365931	2.51629	0.0118598	0.122744
YFR052W	41.9437	-0.1254	0.42088	-0.297948	0.765743	0.948292
YFR055W	310.931	0.397662	0.238711	1.66587	0.0957387	0.419036
YGL258W-A	27.7443	-1.10315	0.479623	-2.30003	0.0214464	0.176787
YGL258W	2.72642	-0.277588	0.351024	-0.790795	0.429064	#N/A
YGL256W	83.7844	0.143708	0.340324	0.422269	0.672828	0.911465
YGL255W	33.9776	1.30766	0.442381	2.95596	0.00311698	0.0481133
YGL250W	41.763	-0.236748	0.417156	-0.56753	0.570354	0.873672
YGL248W	170.832	0.104447	0.271219	0.385102	0.700162	0.926028
YGL247W	4.72858	-0.105971	0.424916	-0.249393	0.803057	#N/A
YGL245W	217.726	0.200158	0.251123	0.797051	0.425421	0.803672
YGL243W	30.0539	0.147239	0.448746	0.328112	0.742827	0.940446
YGL241W	83.4504	-0.434736	0.346405	-1.25499	0.209482	0.61267
YGL235W	42.9343	-2.10707	0.43695	-4.82222	1.41971e-06	8.40657e-05
YGL234W	98.8519	-0.0563494	0.35003	-0.160985	0.872105	0.97404
YGL233W	104.837	-0.544298	0.338954	-1.60582	0.108314	0.442001
YGL232W	21.316	-0.577262	0.479188	-1.20467	0.228332	0.639721
YGL228W	128.502	0.36921	0.296641	1.24464	0.213265	0.616973
YGL227W	246.414	0.302157	0.262601	1.15063	0.249884	0.65915
YGL225W	77.7063	0.0420352	0.374764	0.112164	0.910693	0.978534
YGL220W	62.7008	-0.580376	0.395989	-1.46564	0.142747	0.505889
YGL216W	86.8908	0.0406955	0.336519	0.120931	0.903746	0.978213
YGL215W	249.113	-0.384888	0.246384	-1.56215	0.118252	0.459277
YGL212W	40.6249	0.0729755	0.422856	0.172578	0.862984	0.969246
YGL211W	36.757	0.461104	0.432269	1.06671	0.286104	0.700141
YGL210W	19.1394	-0.143147	0.482026	-0.296969	0.76649	0.948292
YGL209W	76.9723	0.812783	0.353231	2.301	0.0213917	0.176787
YGL208W	126.086	0.504916	0.310074	1.62838	0.103445	0.429444
YGL207W	178.44	0.33022	0.296915	1.11217	0.266066	0.67767
YGL205W	59.1997	-0.0996345	0.387815	-0.256912	0.797246	0.955868
YGL202W	70.6985	-0.0455054	0.36414	-0.124967	0.90055	0.977739
YGL198W	77.7334	-0.290288	0.355769	-0.815945	0.414532	0.795161
YGL197W	308.466	-0.0104814	0.22628	-0.0463203	0.963055	0.992082
YGL196W	152.903	-0.543932	0.328944	-1.65357	0.0982156	0.423335
YGL192W	3.92308	-0.193674	0.417683	-0.463687	0.642872	#N/A
YGL181W	151.397	0.275282	0.3181	0.865393	0.386823	0.781649
YGL180W	143.005	-0.0450876	0.295746	-0.152454	0.878829	0.974072
YGL177W	97.9379	-0.717092	0.328046	-2.18595	0.0288194	0.20694
YGL174W	10.1387	0.12241	0.493046	0.248274	0.803923	#N/A
YGL172W	91.0258	0.362124	0.33097	1.09413	0.273897	0.687132
YGL171W	11.8663	-0.626321	0.493897	-1.26812	0.204755	0.608207
YGL169W	9.1346	-0.235307	0.492377	-0.4779	0.632722	#N/A
YGL166W	24.9133	0.192928	0.473631	0.407339	0.683759	0.914155
YGL162W	80.7945	-0.142809	0.356362	-0.40074	0.688612	0.91781
YGL160W	95.1045	-0.596325	0.333382	-1.78872	0.0736605	0.358574
YGL159W	37.137	-1.04528	0.442323	-2.36317	0.0181195	0.156994
YGL158W	55.3007	-0.499137	0.40574	-1.23019	0.218626	0.622804
YGL157W	71.3383	0.286637	0.357612	0.801531	0.422824	0.801281
YGL156W	230.178	0.310354	0.254489	1.21952	0.222647	0.630772
YGL155W	37.847	-0.121858	0.436088	-0.279433	0.779912	0.950938
YGL153W	29.466	0.405733	0.4686	0.86584	0.386578	0.781649
YGL151W	141.778	-0.0086646	0.287699	-0.0301169	0.975974	0.994459
YGL148W	26.2601	0.25366	0.478461	0.530159	0.596002	0.889853
YGL145W	53.1003	0.086436	0.390744	0.221209	0.82493	0.962674
YGL141W	163.31	-0.0584166	0.275301	-0.212192	0.831958	0.962842
YGL139W	98.0551	0.402153	0.323165	1.24442	0.213344	0.616973
YGL137W	358.058	-0.00176086	0.216664	-0.00812713	0.993516	0.997061
YGL134W	52.8425	0.0575513	0.395886	0.145373	0.884416	0.975423
YGL130W	72.9966	0.642246	0.368909	1.74093	0.081695	0.379002
YGL125W	153.315	-0.465652	0.297212	-1.56673	0.117178	0.458555
YGL123W	104.586	0.267649	0.383825	0.697321	0.485602	0.828865
YGL119W	49.0378	0.608642	0.40091	1.51815	0.128976	0.481759
YGL117W	17.2831	0.186837	0.490213	0.381133	0.703104	0.927824
YGL116W	28.7938	0.103161	0.461056	0.223749	0.822953	0.962674
YGL115W	71.3042	-0.881189	0.385921	-2.28334	0.0224103	0.181246
YGL114W	151.228	0.104152	0.281232	0.370341	0.711128	0.930939
YGL113W	29.0243	-0.0527566	0.457579	-0.115295	0.908211	0.978534
YGL105W	87.1085	1.55586	0.344779	4.51264	6.40267e-06	0.000335166
YGL103W	199.899	-0.09566	0.286604	-0.33377	0.738553	0.937993
YGL101W	31.9484	-0.800134	0.450603	-1.7757	0.0757832	0.364486
YGL100W	43.2918	-0.0841345	0.421508	-0.199604	0.84179	0.964763
YGL099W	16.9439	-0.634815	0.490298	-1.29475	0.195406	0.592616
YGL098W	111.249	0.129266	0.329694	0.392079	0.695	0.922286
YGL097W	81.5004	1.01179	0.355535	2.84583	0.00442957	0.0599236
YGL096W	19.4329	-1.23592	0.486644	-2.53969	0.0110952	0.116424
YGL093W	94.4055	0.668028	0.334889	1.99477	0.0460674	0.275034
YGL092W	175.907	0.183908	0.277234	0.66337	0.507094	0.841687
YGL090W	46.0848	0.837519	0.433214	1.93327	0.0532033	0.299408
YGL085W	31.437	-0.0826249	0.450454	-0.183426	0.854464	0.96878
YGL083W	52.6509	-0.334627	0.400009	-0.836549	0.402846	0.791445
YGL082W	193.63	-0.369963	0.282799	-1.30822	0.190799	0.582557
YGL079W	14.8481	-0.747973	0.493492	-1.51567	0.129602	0.482102
YGL073W	124.446	0.117994	0.307304	0.383965	0.701005	0.926465
YGL071W	182.085	0.53332	0.273558	1.94957	0.0512271	0.294444
YGL068W	25.17	-0.0859925	0.474736	-0.181138	0.85626	0.96878
YGL067W	35.518	-0.163884	0.451935	-0.362626	0.716884	0.932745
YGL066W	68.3616	0.68056	0.366699	1.85591	0.0634669	0.335133
YGL060W	36.4734	0.138881	0.431818	0.321619	0.747741	0.941897
YGL059W	65.563	-0.17835	0.372657	-0.47859	0.63223	0.902066
YGL058W	29.0584	0.289676	0.45079	0.642596	0.520486	0.8456
YGL055W	144.26	-0.192952	0.320409	-0.602206	0.547037	0.863905
YGL050W	38.6489	0.0263742	0.439434	0.0600185	0.952141	0.990917
YGL047W	18.4451	-0.180577	0.488467	-0.369682	0.71162	0.930939
YGL045W	134.821	-1.37105	0.307676	-4.45615	8.34459e-06	0.00041862
YGL043W	39.774	0.592178	0.422117	1.40288	0.160654	0.537298
YGL039W	65.607	-0.179126	0.368471	-0.486134	0.626872	0.90102
YGL036W	247.605	-0.10214	0.244213	-0.418239	0.675772	0.912177
YGL030W	13.0568	0.0597497	0.49448	0.120833	0.903823	0.978213
YGL022W	293.671	0.0575522	0.23569	0.244186	0.807087	0.960337
YGL021W	48.8516	-0.475196	0.409486	-1.16047	0.245858	0.655237
YGL019W	71.0208	0.891061	0.392159	2.2722	0.0230747	0.183881
YGL017W	49.0047	0.577045	0.401775	1.43624	0.150934	0.519791
YGL016W	61.2361	-0.446006	0.383411	-1.16326	0.244725	0.655233
YGL014W	226.657	-0.0149221	0.269934	-0.0552805	0.955915	0.991107
YGL012W	117.718	0.0305831	0.341739	0.0894924	0.928691	0.986847
YGL010W	52.7172	-1.46254	0.402031	-3.63789	0.000274878	0.00719463
YGL007W	0.187256	-0.0824147	0.169787	-0.4854	0.627393	#N/A
YGL006W	347.323	-0.549427	0.223671	-2.45641	0.0140333	0.135916
YGL002W	44.9237	-0.04257	0.409368	-0.10399	0.917178	0.980473
YGR003W	26.9084	-0.172983	0.465875	-0.371308	0.710408	0.930939
YGR004W	24.3914	-0.349167	0.489876	-0.712768	0.47599	0.825084
YGR013W	83.8026	0.21777	0.349426	0.623221	0.533139	0.853212
YGR014W	203.636	0.28463	0.266077	1.06973	0.284742	0.698227
YGR016W	12.1463	-0.155721	0.495577	-0.314221	0.753353	0.943729
YGR017W	49.9106	-0.0465772	0.41024	-0.113537	0.909605	0.978534
YGR019W	397.04	-2.08726	0.221762	-9.41218	4.85955e-21	3.51054e-18
YGR021W	48.3299	0.29637	0.410888	0.721293	0.470729	0.823377
YGR023W	125.473	-0.390237	0.31749	-1.22913	0.219022	0.622804
YGR026W	94.0621	-0.916424	0.333396	-2.74876	0.00598216	0.0766226
YGR028W	120.302	-0.285176	0.329147	-0.866408	0.386266	0.781649
YGR029W	4.00997	-0.807367	0.421339	-1.9162	0.0553402	#N/A
YGR031W	177.071	-1.22213	0.28662	-4.26392	2.00873e-05	0.000895746
YGR034W	27.8839	0.0720861	0.457737	0.157484	0.874864	0.974072
YGR035W-A	27.3579	-0.962005	0.46934	-2.0497	0.0403941	0.254926
YGR038W	19.5281	-0.748547	0.494647	-1.51329	0.130205	0.483351
YGR041W	35.3704	-0.4577	0.458183	-0.998947	0.31782	0.725489
YGR042W	32.2707	0.502156	0.454206	1.10557	0.268913	0.680192
YGR046W	116.54	-0.142387	0.31558	-0.451191	0.651852	0.906782
YGR048W	137.327	-0.0775528	0.304739	-0.254489	0.799118	0.956399
YGR049W	3.70452	-0.122663	0.405163	-0.302751	0.76208	#N/A
YGR054W	151.219	0.488427	0.282007	1.73197	0.0832787	0.382928
YGR055W	134.716	0.500051	0.294268	1.6993	0.089262	0.400015
YGR056W	104.331	0.369366	0.317137	1.16469	0.244145	0.654794
YGR060W	25.5451	-0.255761	0.476027	-0.537283	0.591072	0.886889
YGR068W-A	142.685	-2.41181	0.314617	-7.66584	1.77663e-14	4.93631e-12
YGR072W	28.0786	0.747226	0.45489	1.64265	0.100455	0.426875
YGR074W	8.82361	-0.134904	0.489115	-0.275813	0.782692	#N/A
YGR080W	80.0026	-0.0325143	0.346756	-0.0937671	0.925294	0.984727
YGR082W	27.3899	-0.173878	0.45904	-0.378787	0.704846	0.928905
YGR088W	221.228	-0.64993	0.27583	-2.35627	0.0184595	0.158063
YGR089W	84.3998	-0.214296	0.356793	-0.600617	0.548095	0.863905
YGR090W	66.2826	-0.152121	0.375776	-0.404818	0.685612	0.915162
YGR091W	28.1732	-0.215194	0.458747	-0.469091	0.639004	0.90292
YGR092W	92.2144	-0.224353	0.341581	-0.656808	0.511305	0.844293
YGR093W	61.7443	-0.077791	0.378407	-0.205575	0.837123	0.963668
YGR094W	205.999	0.617683	0.261975	2.35779	0.0183842	0.158063
YGR096W	15.1935	-0.783494	0.492687	-1.59025	0.111779	0.449075
YGR097W	201.789	-0.213405	0.258894	-0.824294	0.409772	0.793759
YGR099W	49.5502	0.462816	0.403604	1.14671	0.251502	0.661013
YGR100W	166.734	0.21839	0.275874	0.791632	0.428575	0.804214
YGR101W	75.7301	0.0584097	0.366874	0.159209	0.873504	0.974072
YGR103W	36.8958	0.463918	0.439331	1.05596	0.290985	0.704783
YGR108W	61.1179	0.186304	0.394064	0.472777	0.636372	0.902865
YGR110W	114.2	-0.227277	0.309632	-0.734023	0.462935	0.820221
YGR111W	75.6448	-0.308685	0.380387	-0.811501	0.417078	0.797897
YGR112W	72.9902	0.225183	0.374185	0.601796	0.54731	0.863905
YGR113W	75.4057	0.814006	0.358345	2.27157	0.0231124	0.183881
YGR116W	231.529	0.280294	0.281989	0.993988	0.320229	0.728499
YGR118W	67.558	0.0299323	0.383795	0.0779904	0.937836	0.989094
YGR122W	110.66	-0.16771	0.335817	-0.499408	0.617492	0.894697
YGR131W	4.13071	0.20022	0.437507	0.457638	0.647213	#N/A
YGR137W	53.2098	1.27132	0.411125	3.09229	0.0019862	0.0335241
YGR141W	129.597	-0.22675	0.31052	-0.730226	0.465252	0.822496
YGR143W	329.786	0.0067998	0.247577	0.0274654	0.978089	0.994459
YGR145W	16.3902	-0.257013	0.490909	-0.523545	0.600595	0.890579
YGR149W	100.322	-0.448359	0.322484	-1.39033	0.164429	0.542885
YGR156W	23.3768	-0.474082	0.474714	-0.998669	0.317955	0.725489
YGR157W	213.703	-0.955263	0.269132	-3.54943	0.000386071	0.00935898
YGR163W	77.539	0.0282779	0.352587	0.0802014	0.936077	0.988918
YGR165W	68.419	0.0628319	0.395859	0.158723	0.873887	0.974072
YGR166W	45.2359	-0.35308	0.421505	-0.837665	0.402219	0.790863
YGR167W	124.088	0.365087	0.358358	1.01878	0.308309	0.717534
YGR170W	99.2048	0.321496	0.323476	0.99388	0.320281	0.728499
YGR173W	7.24404	0.0135615	0.479728	0.0282691	0.977448	#N/A
YGR174W-A	73.4126	-3.10348	0.401211	-7.73529	1.03169e-14	3.10539e-12
YGR186W	156.604	1.04388	0.295048	3.53801	0.000403157	0.00970801
YGR191W	102.096	-0.339922	0.326753	-1.0403	0.298199	0.712364
YGR195W	17.2048	0.382909	0.486481	0.7871	0.431223	0.804957
YGR198W	132.866	0.0923087	0.300983	0.306691	0.759079	0.945772
YGR199W	86.3102	0.609358	0.383811	1.58765	0.112365	0.449075
YGR204W	525.804	0.405614	0.196146	2.06792	0.0386479	0.246867
YGR205W	152.948	0.0220992	0.287485	0.0768706	0.938726	0.989403
YGR208W	37.0364	0.618588	0.434259	1.42447	0.154311	0.52612
YGR212W	32.936	-0.504042	0.445803	-1.13064	0.258207	0.670968
YGR214W	46.1249	0.849345	0.410157	2.07078	0.0383796	0.246867
YGR218W	225.821	-0.440689	0.270623	-1.62843	0.103434	0.429444
YGR222W	31.0525	-0.983516	0.467318	-2.1046	0.0353262	0.234556
YGR224W	3.06702	-0.201554	0.395125	-0.510101	0.609981	#N/A
YGR225W	8.02525	-0.354312	0.487638	-0.726588	0.467479	#N/A
YGR227W	62.2772	-0.636536	0.381519	-1.66842	0.0952314	0.417507
YGR232W	28.6772	-1.04821	0.460221	-2.27763	0.0227487	0.183162
YGR234W	93.3789	0.0413674	0.335771	0.123201	0.901948	0.978035
YGR247W	69.4749	-0.464389	0.364325	-1.27465	0.202432	0.606703
YGR248W	215.812	-0.151748	0.259665	-0.5844	0.558951	0.868535
YGR249W	165.964	-0.844013	0.281944	-2.99355	0.00275754	0.0438777
YGR251W	1.31079	-0.240503	0.2697	-0.891741	0.372532	#N/A
YGR252W	46.2676	1.1897	0.408936	2.90926	0.00362283	0.0523427
YGR254W	477.608	0.801177	0.235167	3.40684	0.000657193	0.0137213
YGR256W	12.086	0.535746	0.493733	1.08509	0.277881	0.692688
YGR260W	202.08	-0.331673	0.277755	-1.19412	0.232431	0.644314
YGR266W	186.56	-0.23202	0.285894	-0.811559	0.417045	0.797897
YGR270W	290.674	0.482165	0.247392	1.94899	0.0512962	0.294444
YGR278W	40.1992	0.0331609	0.419363	0.0790744	0.936973	0.989094
YGR281W	301.867	-0.00218692	0.233339	-0.00937231	0.992522	0.996921
YGR288W	87.5791	-0.583818	0.343727	-1.69849	0.0894148	0.400015
YGR292W	1.61259	-0.130823	0.320663	-0.407977	0.68329	#N/A
YGR294W	3.05373	-0.157949	0.409773	-0.385456	0.6999	#N/A
YHL048W	27.9105	-0.78463	0.457587	-1.71471	0.0863977	0.393108
YHL044W	18.7738	-0.82976	0.487272	-1.70287	0.0885929	0.398007
YHL039W	38.314	-0.158926	0.42935	-0.370156	0.711266	0.930939
YHL036W	133.272	-0.480591	0.32455	-1.48079	0.138661	0.497796
YHL030W-A	56.6687	-1.06418	0.413319	-2.57472	0.0100322	0.109807
YHL028W	28.9486	-0.369592	0.460363	-0.802828	0.422074	0.801281
YHL027W	266.792	0.247646	0.239579	1.03367	0.301288	0.714546
YHL025W	158.608	0.024261	0.283859	0.0854686	0.931889	0.987092
YHL024W	62.699	-0.608145	0.401027	-1.51647	0.129401	0.482102
YHL015W-A	36.1303	-1.63508	0.450889	-3.62635	0.000287459	0.00741643
YHL012W	9.86553	-0.820294	0.485599	-1.68924	0.0911733	#N/A
YHL004W	108.929	0.793262	0.318478	2.49079	0.0127459	0.128293
YHL002W	154.048	0.463443	0.284156	1.63095	0.102901	0.429191
YHL001W	43.9095	0.398551	0.455871	0.874262	0.381975	0.780371
YHR001W	182.402	1.83141	0.342743	5.34338	9.12279e-08	7.8456e-06
YHR002W	115.774	-0.247796	0.333351	-0.743347	0.457271	0.820067
YHR006W	101.503	0.328618	0.349059	0.94144	0.346479	0.752786
YHR010W	54.6029	1.1678	0.417799	2.79512	0.00518808	0.0680431
YHR011W	57.1317	-0.103223	0.383204	-0.269369	0.787646	0.952493
YHR012W	77.5228	-0.718197	0.35756	-2.00861	0.0445788	0.268813
YHR014W	2.14133	-0.35326	0.357717	-0.987542	0.323377	#N/A
YHR017W	117.356	-0.251871	0.306815	-0.820922	0.411691	0.793978
YHR020W	26.9108	0.0927936	0.46668	0.198838	0.84239	0.965021
YHR025W	29.4603	-0.416852	0.453243	-0.919711	0.357724	0.760192
YHR026W	124.783	-0.238289	0.342795	-0.695135	0.486971	0.828865
YHR032W-A	23.8784	0.26987	0.474843	0.568335	0.569807	0.873205
YHR033W	63.028	-0.0768646	0.400922	-0.191719	0.847962	0.96878
YHR038W	9.57824	-0.383343	0.492225	-0.778797	0.436099	#N/A
YHR040W	4.67186	0.213438	0.447573	0.476878	0.633449	#N/A
YHR042W	133.864	0.275287	0.295374	0.931995	0.351339	0.755134
YHR045W	68.3229	0.136989	0.381087	0.359469	0.719244	0.933829
YHR052W	4.92931	-0.110795	0.446383	-0.248206	0.803975	#N/A
YHR056W-A	7.61218	-0.813383	0.482162	-1.68695	0.0916126	#N/A
YHR072W	92.3448	-0.84539	0.34133	-2.47675	0.0132583	0.131203
YHR073W-A	151.848	0.765466	0.315108	2.42922	0.0151315	0.141227
YHR074W	260.525	0.23976	0.237094	1.01124	0.311899	0.71866
YHR076W	53.2313	-0.109174	0.390277	-0.279734	0.779682	0.950938
YHR078W	64.1151	-0.315701	0.371425	-0.849971	0.395341	0.785032
YHR083W	62.0696	0.633897	0.374973	1.69051	0.0909296	0.403521
YHR084W	45.792	0.0929923	0.409046	0.22734	0.82016	0.962674
YHR085W	2.06862	-0.118596	0.351919	-0.336998	0.736118	#N/A
YHR086W	140.082	0.576322	0.291351	1.97811	0.0479167	0.283265
YHR088W	6.47194	-0.42889	0.472669	-0.907379	0.364206	#N/A
YHR102W	120.273	0.733096	0.306175	2.39437	0.0166489	0.150339
YHR103W	206.655	0.373465	0.495158	0.754234	0.450709	0.816839
YHR104W	183.406	-0.0499553	0.285273	-0.175114	0.86099	0.969114
YHR108W	140.724	0.347448	0.288132	1.20587	0.227869	0.639721
YHR109W	32.9004	-0.440391	0.458528	-0.960444	0.336832	0.743211
YHR113W	230.751	0.0675792	0.256716	0.263245	0.792362	0.953368
YHR119W	56.3766	0.13389	0.402546	0.332609	0.73943	0.938777
YHR120W	65.6406	-0.435522	0.392215	-1.11042	0.266819	0.67767
YHR121W	13.1934	-0.58924	0.495004	-1.19037	0.233899	0.644454
YHR123W	42.3164	-0.478554	0.417442	-1.1464	0.251632	0.661013
YHR127W	6.42529	0.601735	0.466748	1.28921	0.197326	#N/A
YHR128W	10.8154	-0.200408	0.495222	-0.404684	0.68571	#N/A
YHR137W	641.144	0.469493	0.19011	2.46959	0.0135269	0.13277
YHR142W	41.6426	-0.0618384	0.419983	-0.14724	0.882942	0.975287
YHR143W	151.247	0.431346	0.291395	1.48028	0.138799	0.497796
YHR146W	87.3041	1.08524	0.344216	3.1528	0.00161711	0.0289158
YHR148W	1.72354	0.117284	0.325867	0.359912	0.718913	#N/A
YHR150W	69.0999	0.4851	0.363413	1.33485	0.181927	0.566686
YHR154W	18.2725	-0.429303	0.484936	-0.885278	0.376007	0.776838
YHR155W	83.0838	-0.230685	0.360665	-0.63961	0.522426	0.84712
YHR159W	100.193	-0.01718	0.325732	-0.0527428	0.957937	0.991107
YHR163W	35.4926	-0.429593	0.433912	-0.990047	0.322151	0.729078
YHR169W	2.34473	-0.145132	0.35937	-0.403852	0.686322	#N/A
YHR170W	10.4094	-0.19361	0.493179	-0.392576	0.694632	#N/A
YHR171W	178.329	-0.15468	0.27759	-0.557224	0.577374	0.876456
YHR172W	32.7508	-0.405182	0.452619	-0.895195	0.370683	0.773146
YHR176W	39.6452	-0.710562	0.427401	-1.66252	0.0964091	0.419554
YHR177W	25.728	0.00298954	0.472633	0.00632529	0.994953	0.997061
YHR178W	62.1221	0.21996	0.372975	0.589746	0.555361	0.868535
YHR179W	103.601	0.542115	0.319352	1.69755	0.0895936	0.400015
YHR181W	23.2115	-0.420892	0.471047	-0.893525	0.371576	0.773564
YHR182W	29.4808	-0.106571	0.456835	-0.23328	0.815544	0.960337
YHR183W	372.594	0.804354	0.217808	3.69295	0.000221666	0.00618236
YHR187W	10.5965	-0.251738	0.494848	-0.508718	0.61095	#N/A
YHR192W	19.1806	0.356231	0.495401	0.719077	0.472094	0.823721
YHR194W	80.5509	-0.039241	0.349188	-0.112378	0.910524	0.978534
YHR197W	6.02228	0.303117	0.461455	0.656872	0.511263	#N/A
YHR200W	108.896	0.520524	0.327765	1.5881	0.112263	0.449075
YHR202W	66.0991	-0.425905	0.369149	-1.15375	0.248604	0.658187
YHR204W	57.6503	0.109276	0.380806	0.286961	0.774142	0.950938
YHR205W	132.061	-0.221283	0.298512	-0.741286	0.45852	0.820067
YHR206W	71.7451	0.0265775	0.388017	0.0684957	0.945391	0.989692
YHR208W	130.346	0.448333	0.306605	1.46225	0.143672	0.506455
YHR209W	46.9325	-0.434428	0.41393	-1.04952	0.293939	0.706862
YHR216W	18.5162	2.13318	0.49393	4.31878	1.56892e-05	0.000735968
YIL162W	602.422	-0.425617	0.230048	-1.85013	0.0642955	0.337107
YIL159W	40.3953	-0.396587	0.434737	-0.912247	0.361639	0.76299
YIL158W	3.37827	0.524696	0.40187	1.30564	0.191676	#N/A
YIL156W	125.008	0.112097	0.305576	0.366839	0.713739	0.931738
YIL153W	98.6583	-0.351381	0.325099	-1.08084	0.279767	0.694039
YIL148W	51.6788	0.279901	0.40266	0.69513	0.486974	0.828865
YIL144W	72.805	0.664977	0.366484	1.81448	0.0696041	0.351328
YIL142W	207.894	1.3076	0.266882	4.89954	9.60611e-07	5.88089e-05
YIL140W	36.2736	0.0659694	0.433146	0.152303	0.878948	0.974072
YIL136W	718.025	1.19727	0.207106	5.78093	7.42873e-09	9.93799e-07
YIL134W	27.6832	0.0704779	0.464784	0.151636	0.879474	0.974072
YIL128W	53.8674	-0.159117	0.39551	-0.402309	0.687457	0.916947
YIL126W	238.304	0.344134	0.274176	1.25516	0.209421	0.61267
YIL125W	769.21	0.588683	0.18131	3.24683	0.00116699	0.022421
YIL124W	351.571	-0.191615	0.230158	-0.832536	0.405106	0.79197
YIL123W	206.462	-0.111651	0.265472	-0.420575	0.674065	0.911882
YIL122W	16.754	0.0171591	0.493116	0.0347974	0.972241	0.993794
YIL121W	221.471	-0.541686	0.277093	-1.95489	0.0505961	0.293141
YIL120W	54.6147	-0.966679	0.39337	-2.45743	0.0139934	0.135916
YIL118W	25.0648	0.057343	0.474612	0.120821	0.903833	0.978213
YIL116W	89.2135	-0.982629	0.342641	-2.86781	0.00413328	0.0574208
YIL113W	46.4304	-0.911492	0.416283	-2.1896	0.0285535	0.205859
YIL112W	166.637	1.17457	0.291516	4.02916	5.59757e-05	0.0019822
YIL110W	20.8896	-0.122535	0.476028	-0.257412	0.796861	0.955868
YIL108W	211.63	-0.0166842	0.25713	-0.0648861	0.948265	0.990053
YIL106W	43.7501	0.0928362	0.422623	0.219667	0.826131	0.962674
YIL103W	4.01854	0.101735	0.433169	0.234863	0.814315	#N/A
YIL099W	26.1401	0.707229	0.472917	1.49546	0.134794	0.49031
YIL097W	91.4404	-0.215976	0.338716	-0.637633	0.523713	0.847968
YIL095W	122.049	-0.061658	0.301817	-0.204289	0.838128	0.963668
YIL092W	26.8395	-0.378173	0.458525	-0.82476	0.409508	0.793759
YIL090W	77.0432	-0.399175	0.354237	-1.12686	0.259801	0.672776
YIL089W	8.86288	0.00394132	0.486147	0.00810726	0.993531	#N/A
YIL078W	126.192	-0.240058	0.313288	-0.766254	0.443525	0.813205
YIL076W	39.1839	0.377527	0.451917	0.835391	0.403497	0.791653
YIL071W-A	26.1968	-1.10764	0.475694	-2.32848	0.0198869	0.16705
YIL056W	296.654	-0.278005	0.234681	-1.18461	0.236174	0.646747
YIL050W	101.706	-0.0931021	0.330951	-0.281317	0.778467	0.950938
YIL049W	28.1798	-0.122126	0.455689	-0.268002	0.788697	0.952493
YIL048W	169.543	-0.679481	0.322427	-2.1074	0.0350832	0.233496
YIL046W	119.055	0.00647663	0.317061	0.0204271	0.983703	0.995234
YIL045W	86.4838	-0.333282	0.360944	-0.923363	0.355818	0.759135
YIL041W	108.442	-0.00954627	0.321472	-0.0296955	0.97631	0.994459
YIL039W	44.9581	0.335031	0.415874	0.805607	0.420469	0.800997
YIL036W	233.068	0.332764	0.249444	1.33402	0.182196	0.566832
YIL028W	79.4853	-0.443767	0.347132	-1.27838	0.201115	0.603847
YIL022W	203.436	0.756641	0.256334	2.95178	0.0031595	0.0483565
YIL021W	72.6146	0.0947823	0.361871	0.261923	0.793381	0.953584
YIL018W	36.8672	0.708601	0.462474	1.5322	0.125474	0.473575
YIL015W	172.263	-0.628133	0.298589	-2.10367	0.0354074	0.234663
YIL014W	57.2904	0.0839827	0.402004	0.20891	0.834518	0.963232
YIL012W	5.97954	-1.12344	0.457254	-2.45693	0.0140129	#N/A
YIL010W	49.8951	0.0316732	0.415376	0.0762518	0.939219	0.989403
YIL009W	79.037	0.376573	0.361003	1.04313	0.296888	0.710172
YIL006W	162.977	-0.187729	0.278492	-0.674091	0.500253	0.837998
YIL005W	117.024	-0.262503	0.313305	-0.837852	0.402114	0.790863
YIL003W	16.8262	-0.216815	0.490696	-0.441853	0.658596	0.909193
YIL001W	43.6372	-0.1982	0.415762	-0.476716	0.633565	0.90238
YIR003W	152.837	0.713866	0.284004	2.51357	0.0119515	0.123339
YIR004W	67.016	0.767083	0.366262	2.09435	0.0362285	0.237134
YIR007W	82.2735	-0.037122	0.352423	-0.105334	0.916111	0.980473
YIR009W	21.6833	0.105378	0.474264	0.222192	0.824164	0.962674
YIR010W	76.37	0.38077	0.353095	1.07838	0.280865	0.695512
YIR012W	23.6216	0.56192	0.474159	1.18509	0.235983	0.646714
YIR014W	37.2332	-0.619461	0.437642	-1.41545	0.156936	0.530762
YIR016W	271.124	-0.958455	0.241961	-3.96119	7.45757e-05	0.00247126
YIR018W	23.8939	0.237168	0.470072	0.504535	0.613886	0.893155
YIR021W	47.0138	-0.176254	0.403997	-0.436275	0.662637	0.911441
YIR023W	93.66	-0.373062	0.33474	-1.11448	0.265071	0.67767
YIR025W	28.3731	0.153429	0.466289	0.329043	0.742123	0.940156
YIR029W	37.6525	0.237274	0.432394	0.548745	0.58318	0.883206
YIR033W	114.543	0.461335	0.310999	1.4834	0.137968	0.496851
YIR041W	0.758723	-0.174841	0.23581	-0.74145	0.458421	#N/A
YJL218W	10.4504	-0.209102	0.490633	-0.426188	0.669971	#N/A
YJL217W	111.538	-0.814633	0.333617	-2.44182	0.0146133	0.138539
YJL213W	369.993	-0.122899	0.227761	-0.539594	0.589477	0.886424
YJL210W	67.9565	-0.465252	0.400717	-1.16105	0.245622	0.655233
YJL209W	56.3406	0.278984	0.388065	0.718911	0.472196	0.823721
YJL198W	54.4757	0.715159	0.404223	1.76922	0.0768569	0.36672
YJL197W	152.839	0.435956	0.285472	1.52714	0.126726	0.476311
YJL194W	33.426	0.0388805	0.442005	0.0879639	0.929905	0.986847
YJL193W	21.1092	0.0545401	0.476837	0.114379	0.908937	0.978534
YJL191W	77.4935	-1.18549	0.377885	-3.13717	0.00170589	0.0302043
YJL186W	96.8703	-0.252888	0.326912	-0.773566	0.439187	0.808947
YJL183W	82.9104	0.356019	0.348135	1.02265	0.306475	0.716976
YJL181W	66.5737	0.240306	0.367455	0.653976	0.513127	0.844293
YJL177W	16.2246	0.174879	0.343923	0.508482	0.611115	0.892626
YJL175W	4.91536	-0.309671	0.439654	-0.704353	0.481213	#N/A
YJL174W	191.546	-0.115346	0.261647	-0.440845	0.659325	0.909193
YJL172W	233.42	0.123707	0.255771	0.483664	0.628625	0.901319
YJL167W	106.463	0.409981	0.347168	1.18093	0.23763	0.647485
YJL159W	387.419	0.606096	0.213602	2.83751	0.00454675	0.0603781
YJL149W	81.2	0.154833	0.34561	0.448	0.654154	0.907374
YJL148W	0.853863	0.0262184	0.238448	0.109954	0.912446	#N/A
YJL146W	86.1424	0.109248	0.33803	0.323189	0.746552	0.941897
YJL143W	102.898	0.233316	0.321311	0.726137	0.467755	0.822556
YJL134W	71.2406	0.100432	0.358619	0.280052	0.779438	0.950938
YJL133W	101.128	0.08853	0.321185	0.275635	0.782828	0.951312
YJL132W	133.843	-0.986611	0.308915	-3.19379	0.00140417	0.0260096
YJL126W	33.5032	-0.137791	0.445664	-0.309181	0.757184	0.944388
YJL117W	60.1675	0.52664	0.378966	1.38968	0.164627	0.543044
YJL115W	36.3884	0.987806	0.43134	2.29009	0.0220163	0.180734
YJL112W	100.897	0.0213467	0.321481	0.0664011	0.947058	0.990053
YJL111W	188.326	0.754786	0.296486	2.54578	0.0109035	0.115493
YJL106W	46.2337	-0.637943	0.414532	-1.53895	0.123817	0.471759
YJL105W	3.20796	-0.291402	0.41407	-0.703751	0.481588	#N/A
YJL102W	241.806	0.190318	0.242972	0.783292	0.433456	0.804957
YJL100W	185.948	-0.663386	0.265956	-2.49435	0.0126189	0.128032
YJL097W	19.0444	-1.97394	0.493244	-4.00195	6.28213e-05	0.00212066
YJL095W	68.4051	-0.228648	0.362774	-0.630275	0.528515	0.850488
YJL089W	35.0513	0.102241	0.43374	0.235719	0.813651	0.960337
YJL085W	81.3823	-0.200585	0.364355	-0.55052	0.581963	0.882102
YJL083W	156.234	0.526564	0.282707	1.86258	0.0625213	0.331611
YJL082W	348.209	0.664892	0.22317	2.9793	0.00288905	0.0453707
YJL077W-B	145.222	0.836566	0.299786	2.79055	0.00526193	0.068614
YJL076W	139.803	0.289794	0.300309	0.964987	0.334552	0.741361
YJL073W	34.9226	0.172969	0.43957	0.393496	0.693953	0.921868
YJL071W	21.4946	-0.34083	0.478528	-0.712246	0.476312	0.825084
YJL062W	134.32	0.21258	0.296403	0.717196	0.473253	0.824156
YJL061W	79.5826	0.0415264	0.348088	0.119299	0.905039	0.978282
YJL060W	96.6885	-0.273914	0.327824	-0.835553	0.403406	0.791653
YJL059W	49.3302	-1.01004	0.40698	-2.48179	0.0130724	0.129718
YJL055W	144.181	1.01907	0.298334	3.41587	0.00063578	0.0134295
YJL052W	455.032	-0.15398	0.217599	-0.707633	0.479173	0.825943
YJL051W	25.2391	-0.413442	0.471502	-0.876863	0.380561	0.779098
YJL050W	12.0568	-0.828438	0.495225	-1.67285	0.0943561	0.415121
YJL049W	30.4296	-0.531317	0.472978	-1.12334	0.261292	0.672845
YJL046W	19.2548	-0.155933	0.494001	-0.315654	0.752265	0.943484
YJL045W	6.84621	0.000715166	0.479943	0.00149011	0.998811	#N/A
YJL041W	49.2012	1.95397	0.409507	4.7715	1.82855e-06	0.000104837
YJL036W	126.525	0.190623	0.31166	0.611637	0.540778	0.860101
YJL034W	284.298	0.289416	0.441669	0.655277	0.512289	0.844293
YJL033W	11.0419	-0.485431	0.482075	-1.00696	0.313954	#N/A
YJL030W	17.5839	-0.531512	0.487065	-1.09125	0.275161	0.688761
YJL026W	108.196	0.140512	0.325298	0.431947	0.66578	0.911465
YJL025W	10.2608	-0.21173	0.49453	-0.428143	0.668547	#N/A
YJL022W	22.9441	-2.15864	0.489917	-4.40613	1.05236e-05	0.000500146
YJL019W	48.5379	-0.422536	0.411028	-1.028	0.303951	0.716626
YJL016W	88.5513	-0.546087	0.3444	-1.58562	0.112825	0.449807
YJL014W	128.617	0.437037	0.296378	1.4746	0.140321	0.50232
YJL001W	65.2238	-0.845295	0.372743	-2.26777	0.0233433	0.184499
YJR001W	151.402	-0.609377	0.299998	-2.03127	0.0422274	0.261285
YJR002W	15.9246	0.136528	0.489495	0.278916	0.780309	0.950938
YJR005W	206.274	-0.0345831	0.25992	-0.133053	0.894152	0.976913
YJR006W	42.3749	0.250854	0.423506	0.592327	0.553632	0.867418
YJR007W	68.0656	0.162445	0.363861	0.446449	0.655273	0.907881
YJR008W	146.934	-0.268587	0.304231	-0.88284	0.377322	0.777832
YJR010W	45.974	-0.387673	0.416796	-0.930125	0.352306	0.755211
YJR013W	65.5451	-0.45597	0.370347	-1.23119	0.21825	0.622804
YJR014W	16.2377	0.378701	0.495517	0.764254	0.444716	0.814974
YJR015W	117.217	-0.186263	0.306009	-0.608684	0.542734	0.86176
YJR020W	14.5701	-1.10407	0.494227	-2.23394	0.0254871	0.195664
YJR032W	25.555	-0.394152	0.466144	-0.845559	0.397799	0.787314
YJR035W	79.0435	0.430521	0.347263	1.23975	0.215067	0.617996
YJR040W	166.176	0.551159	0.285558	1.93011	0.0535931	0.301055
YJR042W	60.3815	0.287598	0.388988	0.739349	0.459695	0.820187
YJR046W	72.6677	0.173452	0.375986	0.461325	0.644565	0.903484
YJR050W	34.5924	0.561119	0.451436	1.24297	0.213881	0.617133
YJR051W	86.496	0.252033	0.350968	0.718107	0.472692	0.823974
YJR052W	58.1721	0.422979	0.380584	1.1114	0.266398	0.67767
YJR053W	12.5293	0.355411	0.495156	0.717776	0.472895	0.823974
YJR054W	11.0681	-0.30061	0.494963	-0.607339	0.543626	#N/A
YJR057W	7.48339	-0.0658294	0.482027	-0.136568	0.891372	#N/A
YJR059W	599.43	0.612297	0.196297	3.11924	0.00181317	0.0316385
YJR060W	66.9812	0.936848	0.376829	2.48614	0.0129138	0.128853
YJR064W	146.871	0.456752	0.29146	1.56711	0.117088	0.458555
YJR068W	71.2516	-0.161509	0.358504	-0.450509	0.652344	0.906782
YJR074W	27.8684	-1.01749	0.459163	-2.21596	0.0266942	0.199618
YJR075W	57.442	-0.279831	0.382705	-0.731192	0.464662	0.822322
YJR078W	23.9003	-0.274669	0.467743	-0.587221	0.557055	0.868535
YJR084W	60.9687	0.265562	0.383085	0.693218	0.488173	0.829389
YJR089W	74.2246	0.415192	0.352583	1.17757	0.238967	0.648985
YJR092W	62.2964	-0.177495	0.393849	-0.450667	0.65223	0.906782
YJR096W	124.156	-0.401905	0.304858	-1.31833	0.187392	0.575071
YJR097W	1.41815	0.0374048	0.283969	0.131721	0.895205	#N/A
YJR099W	26.9143	-0.480723	0.463232	-1.03776	0.299382	0.713267
YJR101W	57.3453	-0.383146	0.416521	-0.919874	0.357639	0.760192
YJR103W	197.065	-0.321551	0.260027	-1.23661	0.216233	0.620326
YJR105W	98.1802	-0.383334	0.328835	-1.16574	0.243722	0.654794
YJR110W	105.303	0.0432528	0.31983	0.135237	0.892425	0.976913
YJR115W	319.86	-2.38163	0.24474	-9.73128	2.21789e-22	2.67034e-19
YJR116W	23.75	-0.577986	0.482952	-1.19678	0.231393	0.64315
YJR117W	144.591	-0.0167643	0.319618	-0.052451	0.958169	0.991107
YJR121W	2193.32	0.869236	0.175457	4.95413	7.26537e-07	4.60395e-05
YJR122W	102.014	-0.431805	0.335463	-1.28719	0.198028	0.597493
YJR123W	81.9866	0.531953	0.48317	1.10096	0.270912	0.682857
YJR131W	91.0391	-0.359392	0.34028	-1.05617	0.290892	0.704783
YJR132W	69.2343	-0.499126	0.370168	-1.34838	0.177537	0.561527
YJR133W	16.4471	-0.403773	0.489079	-0.825578	0.409043	0.793759
YJR138W	103.121	0.260586	0.32141	0.810759	0.417504	0.797897
YJR140W-A	2.31889	-0.377673	0.362969	-1.04051	0.298104	#N/A
YJR141W	33.1399	0.46268	0.440817	1.0496	0.293903	0.706862
YJR142W	33.0152	-0.884799	0.44862	-1.97227	0.0485787	0.286242
YJR144W	29.905	0.0663923	0.449542	0.147689	0.882588	0.975194
YJR152W	63.2436	-0.0950158	0.372359	-0.255173	0.79859	0.956399
YJR153W	10.5142	-0.610337	0.494332	-1.23467	0.216953	#N/A
YKL221W	6.99505	-0.390845	0.4561	-0.856928	0.391484	#N/A
YKL216W	135.578	0.603169	0.30171	1.99917	0.0455901	0.273087
YKL212W	178.387	0.183866	0.26805	0.685939	0.492751	0.83185
YKL210W	473.172	0.137294	0.202116	0.679282	0.496959	0.83528
YKL208W	10.0554	-0.271342	0.492692	-0.550734	0.581816	#N/A
YKL207W	71.6313	-0.16877	0.367475	-0.459268	0.646042	0.903484
YKL205W	53.298	-0.22694	0.405149	-0.56014	0.575384	0.875156
YKL204W	139.508	0.330547	0.302232	1.09369	0.274092	0.687132
YKL195W	354.792	1.24295	0.235445	5.27916	1.29776e-07	1.04167e-05
YKL191W	19.7375	0.0998918	0.481469	0.207473	0.835641	0.963662
YKL190W	45.7697	-0.808787	0.428943	-1.88554	0.0593573	0.32192
YKL189W	67.7984	-0.359325	0.365238	-0.983811	0.325208	0.732784
YKL185W	39.1196	-0.221429	0.45458	-0.487107	0.626182	0.900745
YKL184W	163.185	0.00141963	0.275389	0.00515499	0.995887	0.997061
YKL183W	20.313	-0.23184	0.480361	-0.482636	0.629354	0.901319
YKL181W	79.9492	0.563042	0.363032	1.55095	0.120915	0.466109
YKL180W	40.9213	0.450449	0.458944	0.981491	0.326351	0.733772
YKL175W	113.345	0.509036	0.320647	1.58753	0.112393	0.449075
YKL173W	65.4794	0.150927	0.385324	0.391688	0.695289	0.922286
YKL172W	7.64691	0.220467	0.485691	0.453924	0.649884	#N/A
YKL171W	255.116	0.18929	0.240603	0.786729	0.431441	0.804957
YKL157W	378.724	-0.381395	0.214049	-1.78181	0.0747798	0.361102
YKL156W	37.307	0.00728643	0.447283	0.0162904	0.987003	0.995234
YKL154W	5.93592	0.374508	0.459203	0.815561	0.414751	#N/A
YKL150W	470.34	-1.23513	0.225519	-5.47686	4.32943e-08	4.59938e-06
YKL146W	405.192	0.638277	0.223209	2.85955	0.00424244	0.058265
YKL145W-A	92.7215	1.49119	0.37781	3.94693	7.91604e-05	0.00257592
YKL143W	3.56218	-0.0530971	0.417849	-0.127072	0.898883	#N/A
YKL142W	196.857	-0.466679	0.26411	-1.76699	0.07723	0.367411
YKL141W	70.0464	-1.59594	0.390478	-4.08713	4.36737e-05	0.00162628
YKL140W	78.4527	-0.507282	0.37253	-1.36172	0.173286	0.55591
YKL139W	36.629	-0.0192909	0.434806	-0.0443666	0.964612	0.992766
YKL127W	93.9926	-0.0895224	0.338737	-0.264283	0.791562	0.953041
YKL126W	280.732	-0.220939	0.269468	-0.819909	0.412268	0.793978
YKL125W	52.6402	-0.105295	0.403593	-0.260893	0.794175	0.953643
YKL121W	100.17	0.564908	0.321493	1.75714	0.0788937	0.371881
YKL120W	205.601	0.340736	0.260004	1.3105	0.190026	0.580804
YKL117W	198.187	0.705704	0.338332	2.08584	0.0369936	0.240758
YKL112W	46.8222	-0.052879	0.404714	-0.130658	0.896046	0.97722
YKL109W	230.634	0.557728	0.251776	2.21517	0.0267484	0.199618
YKL108W	28.9817	0.329999	0.452996	0.72848	0.46632	0.822496
YKL107W	26.8051	-0.357648	0.472181	-0.757439	0.448787	0.815987
YKL106W	55.8821	-0.527844	0.393015	-1.34306	0.179251	0.563917
YKL101W	58.689	0.0135894	0.391833	0.0346816	0.972334	0.993794
YKL098W	46.2945	0.113774	0.406992	0.279547	0.779825	0.950938
YKL088W	78.982	1.31347	0.355763	3.69199	0.00022251	0.00618236
YKL085W	527.388	0.194691	0.200013	0.97339	0.33036	0.738424
YKL080W	87.537	-0.779976	0.357575	-2.18129	0.0291618	0.20694
YKL079W	39.9181	0.280587	0.426637	0.657672	0.510749	0.844293
YKL078W	13.7038	-0.798742	0.495191	-1.613	0.106745	0.438139
YKL077W	99.0385	0.0909639	0.342536	0.26556	0.790578	0.952808
YKL073W	70.4654	-0.0629278	0.361481	-0.174083	0.8618	0.969114
YKL072W	46.6243	-0.41283	0.416547	-0.991075	0.321649	0.728946
YKL068W	113.401	-0.0293106	0.338871	-0.0864947	0.931073	0.986891
YKL065W-A	18.7574	-1.54571	0.489291	-3.15908	0.0015827	0.0284413
YKL064W	345.718	-0.245506	0.226788	-1.08254	0.279014	0.694039
YKL062W	212.132	-0.342199	0.253457	-1.35013	0.176975	0.561225
YKL047W	22.4352	-0.277829	0.480128	-0.578657	0.562821	0.868614
YKL045W	27.8218	-0.773119	0.458351	-1.68674	0.0916535	0.406199
YKL042W	14.8095	0.455535	0.493129	0.923763	0.35561	0.759135
YKL041W	30.4218	0.253005	0.449517	0.562838	0.573545	0.875156
YKL039W	254.384	-0.0114428	0.248294	-0.0460857	0.963242	0.992082
YKL038W	289.861	0.0156119	0.242311	0.0644291	0.948629	0.990053
YKL035W	1937.23	0.123923	0.164504	0.753313	0.451262	0.817432
YKL034W	133.146	-0.0654002	0.298013	-0.219454	0.826296	0.962674
YKL033W-A	41.558	-0.372248	0.429404	-0.866894	0.386	0.781649
YKL033W	41.5156	-0.27251	0.419238	-0.650014	0.515683	0.844293
YKL023W	49.2202	1.6573	0.427789	3.87412	0.000107012	0.00333214
YKL019W	56.8839	-0.62837	0.395054	-1.59059	0.111701	0.449075
YKL018W	33.4565	-0.96186	0.444148	-2.16563	0.0303395	0.211966
YKL015W	125.227	0.0225699	0.300979	0.0749883	0.940224	0.989403
YKL012W	58.3824	0.874155	0.390574	2.23813	0.0252127	0.194591
YKL009W	3.19859	-0.12139	0.409804	-0.296216	0.767065	#N/A
YKL007W	184.079	-0.100967	0.265074	-0.380902	0.703276	0.927824
YKL006W	19.4471	0.36517	0.367313	0.994165	0.320142	0.728499
YKL004W	74.1141	-0.0174687	0.365299	-0.0478204	0.961859	0.991789
YKL002W	69.3189	-0.274935	0.369199	-0.744681	0.456464	0.820067
YKR002W	136.756	0.855554	0.308363	2.7745	0.0055286	0.071319
YKR008W	101.977	0.304839	0.318863	0.956018	0.339063	0.745857
YKR013W	12.6183	0.848805	0.49521	1.71403	0.086523	0.393108
YKR016W	208.318	0.189535	0.260754	0.726873	0.467304	0.822496
YKR020W	7.69642	0.601984	0.479856	1.25451	0.209656	#N/A
YKR021W	129.303	-0.0516552	0.298466	-0.173069	0.862597	0.969114
YKR023W	35.4035	1.04909	0.434913	2.41219	0.0158569	0.145368
YKR025W	4.7352	0.159429	0.441968	0.360726	0.718305	#N/A
YKR027W	58.6964	-0.528719	0.381867	-1.38457	0.166185	0.546188
YKR028W	208.547	0.142074	0.26436	0.537426	0.590974	0.886889
YKR030W	47.3846	-0.0159661	0.409263	-0.0390118	0.968881	0.992766
YKR035W-A	58.8573	0.195795	0.382297	0.512153	0.608544	0.891967
YKR039W	82.5779	0.496591	0.349387	1.42132	0.155224	0.527937
YKR044W	9.74209	-1.01144	0.48439	-2.08808	0.0367907	#N/A
YKR050W	179.924	0.159701	0.2663	0.599706	0.548702	0.863955
YKR051W	68.8639	-1.08019	0.389079	-2.77627	0.00549867	0.0711871
YKR055W	29.3758	0.287282	0.470779	0.610228	0.541711	0.861205
YKR057W	44.7903	-0.201971	0.408424	-0.494514	0.620943	0.896422
YKR058W	364.819	-0.098229	0.226725	-0.433251	0.664832	0.911465
YKR059W	2.08149	0.368947	0.345011	1.06938	0.284899	#N/A
YKR060W	4.74816	-0.0324602	0.453021	-0.0716527	0.942878	#N/A
YKR062W	98.0902	0.40055	0.32602	1.2286	0.21922	0.622804
YKR064W	58.3579	-0.11565	0.384522	-0.300762	0.763596	0.948292
YKR067W	458.145	0.0689309	0.221247	0.311556	0.755378	0.943742
YKR069W	42.0496	-0.313717	0.423151	-0.741383	0.458461	0.820067
YKR070W	99.8375	0.586561	0.334925	1.75132	0.079891	0.374012
YKR076W	77.5832	-0.0710556	0.377663	-0.188145	0.850763	0.96878
YKR077W	10.7842	0.24979	0.476537	0.524177	0.600156	#N/A
YKR078W	40.7813	0.131493	0.420679	0.312574	0.754604	0.943742
YKR080W	23.3695	0.134451	0.472405	0.28461	0.775943	0.950938
YKR082W	71.3557	-0.387554	0.36096	-1.07368	0.282968	0.696241
YKR086W	55.4798	0.33878	0.385137	0.879636	0.379056	0.77837
YKR090W	102.657	0.506014	0.323819	1.56264	0.118137	0.459277
YKR091W	26.2567	-0.214504	0.467954	-0.458386	0.646675	0.903484
YKR093W	409.204	0.218949	0.235873	0.928249	0.353278	0.755948
YKR096W	206.797	-0.216469	0.262529	-0.824552	0.409626	0.793759
YKR097W	27.0701	-1.47203	0.469131	-3.13778	0.00170232	0.0302043
YKR099W	3.96888	-0.370597	0.400303	-0.925792	0.354554	#N/A
YKR101W	52.5561	-0.414384	0.411984	-1.00583	0.3145	0.720857
YKR104W	6.23194	-0.575175	0.459898	-1.25066	0.211059	#N/A
YLL061W	29.1686	-0.408254	0.457487	-0.892384	0.372187	0.774246
YLL058W	107.34	0.0737474	0.315418	0.233809	0.815133	0.960337
YLL055W	27.622	-0.0473199	0.459773	-0.10292	0.918026	0.980473
YLL043W	197.978	0.898015	0.259886	3.45542	0.000549439	0.0122364
YLL035W	15.7534	-0.135694	0.491369	-0.276155	0.782429	0.951312
YLL029W	576.397	0.184632	0.200128	0.922566	0.356233	0.759572
YLL028W	39.3923	-1.12114	0.4473	-2.50647	0.0121943	0.12513
YLL027W	65.9177	0.112217	0.37852	0.296462	0.766878	0.948292
YLL015W	241.843	-0.148958	0.25072	-0.594119	0.552432	0.867418
YLL012W	25.5504	-1.06286	0.467384	-2.27407	0.0229617	0.183623
YLL008W	9.12914	-0.0490997	0.488751	-0.10046	0.91998	#N/A
YLL006W	100.231	-0.358633	0.322616	-1.11164	0.266294	0.67767
YLL004W	32.4571	0.374395	0.443301	0.844563	0.398355	0.787553
YLL003W	73.0864	0.0481579	0.357493	0.13471	0.892841	0.976913
YLL002W	29.5194	-0.524962	0.455482	-1.15254	0.249098	0.658187
YLL001W	273.654	0.298029	0.26857	1.10969	0.267133	0.67767
YLR005W	55.2785	0.779264	0.386017	2.01873	0.0435152	0.265501
YLR007W	19.4395	0.20854	0.487168	0.428066	0.668603	0.911465
YLR009W	1.54957	0.0754819	0.295885	0.255105	0.798642	#N/A
YLR011W	23.7757	0.267862	0.487892	0.549018	0.582993	0.883206
YLR015W	16.0699	0.627698	0.494896	1.26834	0.204675	0.608207
YLR019W	124.607	0.872557	0.305041	2.86046	0.0042303	0.058265
YLR025W	45.319	0.568613	0.413137	1.37633	0.168719	0.547051
YLR031W	0.41364	0.111038	0.183018	0.606703	0.544048	#N/A
YLR032W	65.5318	0.103162	0.430172	0.239816	0.810473	0.960337
YLR033W	47.6508	0.137826	0.40598	0.339489	0.734242	0.935395
YLR041W	13.4622	-0.550796	0.494808	-1.11315	0.265644	0.67767
YLR048W	73.5976	0.730941	0.417431	1.75104	0.0799383	0.374012
YLR056W	53.6149	0.120364	0.389752	0.308823	0.757456	0.944401
YLR057W	24.8424	0.209108	0.464898	0.449794	0.652859	0.906782
YLR060W	99.8018	0.750484	0.328157	2.28697	0.0221978	0.180801
YLR061W	37.8377	0.226771	0.454434	0.499017	0.617767	0.894697
YLR072W	86.2701	0.544942	0.347373	1.56875	0.116706	0.457702
YLR075W	102.341	-0.0487231	0.372387	-0.13084	0.895902	0.97722
YLR077W	89.306	0.483614	0.36435	1.32733	0.184398	0.568502
YLR079W	105.936	0.661154	0.319603	2.06867	0.0385768	0.246867
YLR080W	60.9461	0.29857	0.40881	0.730338	0.465183	0.822496
YLR081W	16.1358	-0.405396	0.492117	-0.823779	0.410065	0.793759
YLR086W	74.586	0.186299	0.373081	0.499353	0.617531	0.894697
YLR088W	92.3285	0.271431	0.331621	0.818498	0.413073	0.79405
YLR090W	279.964	0.136914	0.240621	0.569003	0.569354	0.872881
YLR096W	165.981	-0.0497055	0.280615	-0.17713	0.859406	0.969114
YLR100W	54.8638	-0.00608546	0.411029	-0.0148054	0.988187	0.99563
YLR107W	55.285	-0.0523162	0.389555	-0.134297	0.893167	0.976913
YLR113W	134.74	-0.650689	0.310243	-2.09735	0.0359622	0.236604
YLR115W	99.2231	0.298744	0.327171	0.913114	0.361182	0.76299
YLR116W	98.3436	0.874789	0.330764	2.64475	0.00817506	0.0952526
YLR119W	22.3757	-0.727558	0.484312	-1.50225	0.133033	0.488213
YLR125W	19.47	-0.267822	0.48984	-0.546754	0.584548	0.883397
YLR135W	48.2163	0.18975	0.402587	0.471327	0.637407	0.902865
YLR137W	167.293	-0.372816	0.293654	-1.26957	0.204237	0.608207
YLR138W	272.504	0.126326	0.24585	0.513832	0.607369	0.891967
YLR143W	47.2441	0.316772	0.411332	0.770113	0.441233	0.810648
YLR148W	75.7188	-0.690842	0.354111	-1.95092	0.0510669	0.294191
YLR164W	101.279	-1.94239	0.34495	-5.63094	1.79226e-08	2.15788e-06
YLR175W	37.6744	0.0516177	0.426938	0.120902	0.903769	0.978213
YLR177W	1036.82	0.0596229	0.17305	0.344541	0.73044	0.933867
YLR180W	19.3098	-0.214195	0.491843	-0.435495	0.663203	0.911452
YLR182W	82.6619	0.193739	0.346622	0.558934	0.576207	0.875583
YLR186W	4.883	-0.143749	0.454719	-0.316126	0.751907	#N/A
YLR187W	77.4389	0.145969	0.382761	0.381358	0.702937	0.927824
YLR188W	78.5839	-0.0266066	0.35567	-0.0748069	0.940368	0.989403
YLR190W	61.0013	0.384155	0.383936	1.00057	0.317035	0.724337
YLR191W	51.7153	0.3649	0.3976	0.917757	0.358746	0.760888
YLR196W	22.0639	-0.229342	0.476701	-0.481102	0.630444	0.90149
YLR197W	38.1182	-0.204463	0.433509	-0.471648	0.637178	0.902865
YLR207W	92.9562	0.381923	0.334336	1.14233	0.253316	0.663509
YLR208W	146.411	-0.361736	0.288478	-1.25395	0.209861	0.612788
YLR210W	30.1849	0.338646	0.448442	0.755162	0.450152	0.816649
YLR219W	234.883	0.543222	0.24513	2.21606	0.0266877	0.199618
YLR220W	141.81	-0.128826	0.299922	-0.429533	0.667535	0.911465
YLR224W	222.032	-0.51062	0.256177	-1.99323	0.046236	0.275585
YLR226W	24.3598	0.263234	0.465128	0.565938	0.571436	0.874632
YLR237W	43.9776	-0.0959509	0.416735	-0.230244	0.817902	0.961361
YLR238W	62.7756	0.837497	0.383891	2.1816	0.0291391	0.20694
YLR240W	109.471	-0.149185	0.329389	-0.452915	0.65061	0.906288
YLR241W	242.995	-0.430367	0.245909	-1.7501	0.0801008	0.374287
YLR246W	48.6446	-0.0776546	0.415031	-0.187106	0.851578	0.96878
YLR248W	115.381	0.233527	0.314301	0.743006	0.457478	0.820067
YLR249W	269.608	0.189028	0.472762	0.399838	0.689276	0.918017
YLR250W	66.1891	-0.318121	0.379518	-0.838224	0.401905	0.790863
YLR253W	77.3226	0.150888	0.350425	0.430586	0.66677	0.911465
YLR257W	565.923	0.322486	0.203295	1.5863	0.112672	0.449692
YLR260W	52.7756	-0.0765761	0.390399	-0.196148	0.844494	0.967125
YLR263W	33.708	0.225764	0.442853	0.509795	0.610195	0.892318
YLR264W	25.6372	0.0550185	0.461283	0.119273	0.905059	0.978282
YLR267W	323.895	-0.25731	0.239022	-1.07651	0.281699	0.695512
YLR274W	79.7664	0.00318081	0.351546	0.00904806	0.992781	0.996921
YLR283W	24.7931	-0.357242	0.474908	-0.752233	0.451911	0.817441
YLR285W	20.3687	0.052222	0.482508	0.10823	0.913813	0.978853
YLR289W	81.6935	-0.203279	0.367599	-0.552992	0.580269	0.879904
YLR299W	242.273	-0.0665549	0.246238	-0.270287	0.78694	0.952493
YLR300W	134.875	0.0835167	0.305287	0.273567	0.784417	0.952129
YLR301W	52.3992	-0.507225	0.40007	-1.26784	0.204854	0.608207
YLR307W	3.0543	-0.637863	0.392492	-1.62516	0.104128	#N/A
YLR312W-A	67.6464	0.0557368	0.364781	0.152795	0.87856	0.974072
YLR318W	17.8918	-0.426367	0.485963	-0.877366	0.380288	0.779098
YLR324W	177.479	0.120401	0.268006	0.449247	0.653253	0.906782
YLR330W	238.776	0.589197	0.272468	2.16244	0.030584	0.212211
YLR332W	121.294	0.0877472	0.311524	0.281671	0.778196	0.950938
YLR335W	59.4295	0.709205	0.380377	1.86448	0.0622542	0.331182
YLR338W	8.07759	-0.919357	0.484295	-1.89834	0.0576512	#N/A
YLR340W	170.379	0.063462	0.304105	0.208685	0.834694	0.963232
YLR344W	22.9101	0.191518	0.488078	0.392392	0.694769	0.922286
YLR345W	426.163	-0.0336551	0.226546	-0.148558	0.881903	0.974735
YLR347W-A	40.1418	0.1591	0.435757	0.365111	0.715028	0.93204
YLR350W	111.967	-0.1262	0.310116	-0.406944	0.684049	0.914155
YLR352W	57.9939	-0.628406	0.38318	-1.63998	0.10101	0.427222
YLR353W	52.3886	-0.0460645	0.402732	-0.11438	0.908936	0.978534
YLR356W	23.9986	-0.336907	0.468641	-0.718902	0.472201	0.823721
YLR357W	97.7447	0.215813	0.335483	0.643291	0.520036	0.8456
YLR359W	101.35	-1.266	0.340122	-3.72219	0.0001975	0.00575298
YLR360W	69.5725	-0.0948622	0.36291	-0.261393	0.793789	0.953584
YLR362W	50.5867	1.15335	0.420796	2.74087	0.00612761	0.0776669
YLR368W	59.0505	0.178174	0.387425	0.459892	0.645593	0.903484
YLR369W	112.098	0.270631	0.315433	0.857965	0.390912	0.784071
YLR371W	290.09	0.383132	0.229511	1.66934	0.0950493	0.417507
YLR375W	101.187	-0.312853	0.34068	-0.91832	0.358451	0.760709
YLR380W	48.6745	-0.0688045	0.401325	-0.171443	0.863875	0.969293
YLR381W	47.0428	0.255087	0.411921	0.619263	0.535743	0.855483
YLR386W	87.2135	0.111216	0.342292	0.324916	0.745245	0.941409
YLR390W-A	129.887	0.0763019	0.306087	0.249282	0.803143	0.957726
YLR399W-A	0.393913	-0.102269	0.185028	-0.552722	0.580454	#N/A
YLR400W	15.2845	-1.53407	0.495317	-3.09714	0.001954	0.0332917
YLR403W	179.901	-0.0497408	0.27774	-0.179091	0.857866	0.96878
YLR404W	21.3031	-0.783196	0.479125	-1.63464	0.102125	0.428426
YLR405W	16.6298	0.104513	0.490419	0.213109	0.831242	0.962794
YLR407W	15.9934	-0.0261197	0.489981	-0.0533076	0.957487	0.991107
YLR410W	72.5775	0.171445	0.373063	0.45956	0.645832	0.903484
YLR411W	11.2688	-0.741477	0.493492	-1.50251	0.132965	#N/A
YLR412W	12.3434	-0.128907	0.493329	-0.2613	0.793861	0.953584
YLR413W	32.2755	-0.165862	0.44669	-0.371313	0.710404	0.930939
YLR417W	104.871	-0.962054	0.32888	-2.92524	0.00344192	0.0506904
YLR419W	26.7877	0.105448	0.468155	0.225241	0.821792	0.962674
YLR420W	61.702	0.592507	0.375315	1.57869	0.114407	0.45212
YLR424W	44.1204	0.119868	0.424547	0.282343	0.77768	0.950938
YLR425W	146.965	0.333705	0.293942	1.13528	0.256259	0.668309
YLR426W	38.377	-0.312622	0.438071	-0.713633	0.475454	0.825084
YLR427W	63.7688	0.977887	0.371295	2.63372	0.00844556	0.0971509
YLR429W	295.835	1.1457	0.495405	2.31265	0.020742	0.173025
YLR432W	23.7997	0.0491273	0.471211	0.104258	0.916965	0.980473
YLR435W	3.23128	-0.190927	0.414688	-0.460411	0.645221	#N/A
YLR438W	390.196	-0.34874	0.232397	-1.50062	0.133454	0.488213
YLR439W	97.608	0.250324	0.328945	0.760992	0.446662	0.815987
YLR443W	53.5443	-0.244505	0.389279	-0.628097	0.52994	0.850731
YLR446W	57.219	-0.340498	0.386004	-0.882109	0.377718	0.777832
YLR448W	29.6477	0.287361	0.412899	0.69596	0.486454	0.828865
YLR450W	212.859	-0.324293	0.254501	-1.27423	0.202581	0.606703
YLR451W	20.6383	-0.401161	0.479652	-0.836359	0.402953	0.791445
YLR455W	69.1602	-0.568719	0.367685	-1.54676	0.121922	0.466661
YLR459W	57.2258	-0.475187	0.398102	-1.19363	0.232622	0.644347
YML131W	200.42	-0.0070857	0.305362	-0.0232042	0.981487	0.995234
YML127W	275.419	0.157622	0.248779	0.633583	0.526353	0.849848
YML121W	35.471	0.366071	0.432395	0.846614	0.39721	0.787013
YML118W	101.94	-0.59001	0.324459	-1.81844	0.0689962	0.35002
YML116W-A	92.2641	0.00674934	0.348866	0.0193465	0.984565	0.995234
YML116W	63.0096	-0.562386	0.38232	-1.47098	0.141296	0.503813
YML112W	15.3577	-0.335612	0.493307	-0.680332	0.496294	0.834939
YML111W	110.758	-0.288178	0.315747	-0.912687	0.361407	0.76299
YML109W	53.3039	-0.498617	0.394261	-1.26469	0.205984	0.608207
YML106W	49.8098	-0.322709	0.402553	-0.801657	0.422751	0.801281
YML096W	7.16065	-0.157182	0.459195	-0.3423	0.732125	#N/A
YML093W	11.164	0.071657	0.494534	0.144898	0.884792	#N/A
YML088W	66.5087	0.72522	0.36917	1.96446	0.0494766	0.28953
YML082W	28.811	0.78852	0.453535	1.73861	0.0821034	0.37923
YML081W	113.153	-0.0643634	0.311173	-0.206841	0.836134	0.963662
YML080W	5.90364	0.0136676	0.469916	0.0290852	0.976797	#N/A
YML078W	24.7746	-0.355575	0.469209	-0.757818	0.44856	0.815987
YML070W	289.512	-0.0431356	0.29526	-0.146094	0.883847	0.975423
YML069W	126.401	0.655238	0.32236	2.03263	0.0420898	0.261217
YML068W	55.2438	0.388166	0.404401	0.959856	0.337128	0.743353
YML065W	42.8287	-0.123405	0.422132	-0.292338	0.770028	0.950252
YML063W	23.0111	0.756587	0.494364	1.53043	0.125911	0.473741
YML057W	258.573	0.100308	0.246614	0.406741	0.684198	0.914155
YML052W	276.753	0.0131795	0.250335	0.0526475	0.958013	0.991107
YML051W	50.6702	0.0156088	0.410978	0.0379795	0.969704	0.993074
YML050W	39.6609	-0.125177	0.460785	-0.271661	0.785882	0.952403
YML048W	573.244	0.457785	0.205373	2.22904	0.0258112	0.196148
YML046W	54.9571	-0.0768872	0.400666	-0.191898	0.847822	0.96878
YML042W	115.329	-0.823698	0.320236	-2.57216	0.0101067	0.110195
YML036W	4.18942	0.45161	0.437432	1.03241	0.301879	#N/A
YML034W	118.282	0.568223	0.309017	1.83881	0.0659431	0.340753
YML031W	79.2773	-0.0824448	0.352146	-0.234121	0.814891	0.960337
YML030W	16.3721	0.0888713	0.492988	0.180271	0.85694	0.96878
YML027W	7.35197	-0.106359	0.484355	-0.219588	0.826192	#N/A
YML024W	45.3101	0.200093	0.433338	0.461748	0.644262	0.903484
YML022W	10.5745	0.0762549	0.472957	0.16123	0.871912	#N/A
YML020W	102.641	0.35896	0.321602	1.11616	0.264354	0.677195
YML019W	30.6351	0.106118	0.446782	0.237517	0.812256	0.960337
YML017W	188.598	-0.198648	0.276145	-0.719362	0.471918	0.823721
YML009W-B	59.8424	0.193904	0.384428	0.504397	0.613982	0.893155
YML007W	217.793	0.893756	0.259124	3.44915	0.000562359	0.0122364
YML005W	18.4717	-0.0871727	0.486157	-0.17931	0.857694	0.96878
YML001W	54.2318	-0.146259	0.395463	-0.369843	0.7115	0.930939
YMR002W	65.5644	0.706667	0.373599	1.89151	0.0585563	0.319978
YMR004W	68.0586	0.262339	0.382674	0.685541	0.493003	0.83185
YMR005W	20.3417	0.0173191	0.480416	0.0360501	0.971242	0.993794
YMR010W	89.0015	-0.0169099	0.333985	-0.0506308	0.95962	0.991231
YMR011W	1926.28	-0.392532	0.19864	-1.97609	0.0481443	0.284146
YMR012W	293.035	-0.0705553	0.234725	-0.300587	0.76373	0.948292
YMR014W	1.93411	0.17164	0.33858	0.506941	0.612196	#N/A
YMR017W	9.0729	-0.589337	0.48212	-1.22239	0.221561	#N/A
YMR020W	118.959	0.448471	0.306909	1.46125	0.143946	0.506455
YMR024W	46.3747	0.719338	0.406974	1.76753	0.0771394	0.367411
YMR025W	16.9747	-0.0360389	0.488859	-0.0737205	0.941233	0.989403
YMR027W	179.814	-0.169015	0.281596	-0.600205	0.54837	0.863905
YMR028W	35.8524	0.0337226	0.430976	0.0782471	0.937631	0.989094
YMR030W	62.0143	0.0434703	0.389237	0.111681	0.911076	0.978534
YMR033W	103.334	-0.0604417	0.319885	-0.188948	0.850134	0.96878
YMR035W	22.9963	-0.8071	0.473815	-1.70341	0.0884919	0.398007
YMR042W	5.51324	-0.675661	0.461986	-1.46251	0.143601	#N/A
YMR043W	69.1929	0.876669	0.361709	2.42368	0.015364	0.143028
YMR044W	76.5884	0.903612	0.366334	2.46664	0.0136389	0.133145
YMR048W	9.63368	-0.0516582	0.49386	-0.104601	0.916693	#N/A
YMR054W	329.776	0.553722	0.225874	2.45146	0.0142276	0.137143
YMR058W	901.961	0.522296	0.177213	2.94728	0.00320581	0.0486529
YMR061W	114.098	-0.246063	0.30924	-0.795704	0.426204	0.804214
YMR066W	55.7435	-0.0241588	0.386027	-0.0625832	0.950098	0.990692
YMR068W	42.7753	-0.00092235	0.417256	-0.00221052	0.998236	0.998236
YMR070W	102.744	0.423069	0.326966	1.29392	0.195692	0.592987
YMR072W	35.8791	-0.772913	0.442829	-1.7454	0.0809155	0.376633
YMR079W	85.7989	-0.391419	0.339078	-1.15436	0.248351	0.658187
YMR083W	240.985	-0.333381	0.244667	-1.36259	0.173011	0.55591
YMR085W	53.605	0.439258	0.389834	1.12678	0.259835	0.672776
YMR086W	202.404	0.030908	0.260904	0.118465	0.905699	0.978285
YMR087W	29.3041	-0.54797	0.477466	-1.14766	0.251108	0.6606
YMR090W	462.356	-1.69771	0.269147	-6.30774	2.83141e-10	4.87002e-08
YMR093W	5.95532	0.358488	0.454829	0.788182	0.43059	#N/A
YMR094W	29.0903	-0.119698	0.456461	-0.262229	0.793145	0.953584
YMR096W	19.7431	0.34016	0.480033	0.708618	0.478561	0.825943
YMR100W	116.301	-0.486086	0.319145	-1.52309	0.127737	0.47812
YMR105W-A	2.67008	-0.565508	0.377217	-1.49916	0.133832	#N/A
YMR108W	77.387	0.105864	0.367413	0.288135	0.773243	0.950938
YMR109W	405.375	0.503786	0.223898	2.25007	0.0244446	0.191112
YMR113W	81.0072	-0.140973	0.343715	-0.410145	0.6817	0.914155
YMR115W	91.2795	0.0413309	0.347139	0.119062	0.905227	0.978282
YMR124W	129.216	-0.00481374	0.298624	-0.0161198	0.987139	0.995234
YMR125W	135.232	-0.623069	0.297847	-2.09191	0.0364465	0.238055
YMR128W	17.3854	-0.49989	0.49175	-1.01655	0.309366	0.718604
YMR129W	135.18	-0.458309	0.292916	-1.56464	0.117667	0.459277
YMR130W	23.4881	-0.024892	0.479287	-0.0519355	0.95858	0.991107
YMR136W	121.499	0.217997	0.310319	0.702493	0.482372	0.827086
YMR139W	129.63	0.214034	0.302541	0.707454	0.479285	0.825943
YMR140W	305.369	0.0980963	0.233716	0.419725	0.674686	0.912039
YMR143W	67.9782	0.551292	0.381093	1.44661	0.148007	0.512895
YMR144W	8.06375	0.673608	0.486608	1.38429	0.166269	#N/A
YMR152W	113.524	0.161608	0.309016	0.522974	0.600992	0.890579
YMR153W	42.8633	0.185306	0.432951	0.428007	0.668646	0.911465
YMR155W	87.9263	-0.260255	0.354573	-0.733996	0.462951	0.820221
YMR160W	100.98	0.0132665	0.330907	0.0400914	0.96802	0.992766
YMR161W	101.739	0.588256	0.319804	1.83943	0.065852	0.340753
YMR167W	85.0472	-0.245947	0.347059	-0.708661	0.478535	0.825943
YMR172W	79.3852	-0.209238	0.351962	-0.59449	0.552184	0.867418
YMR176W	100.131	-0.677141	0.326247	-2.07555	0.0379359	0.244773
YMR177W	32.7061	0.0687321	0.441228	0.155775	0.876211	0.974072
YMR178W	65.9115	-0.596408	0.38002	-1.56941	0.116552	0.457702
YMR179W	29.062	-0.236448	0.457264	-0.517093	0.605091	0.891967
YMR185W	9.69586	-0.445782	0.485591	-0.918019	0.358609	#N/A
YMR189W	111.652	0.316724	0.309998	1.0217	0.306923	0.716976
YMR192W	53.5605	0.547598	0.39589	1.38321	0.166601	0.546269
YMR193W	29.4356	0.342757	0.449447	0.76262	0.44569	0.815679
YMR194W	55.5744	-0.07194	0.389063	-0.184906	0.853303	0.96878
YMR196W	670.072	0.135979	0.192648	0.705844	0.480285	0.826214
YMR198W	39.0282	-0.0732163	0.43631	-0.167808	0.866734	0.970442
YMR199W	33.1866	1.21114	0.442938	2.73434	0.00625058	0.0786658
YMR200W	158.624	0.0109421	0.277242	0.0394676	0.968518	0.992766
YMR202W	14.1754	-0.386904	0.493439	-0.784096	0.432984	0.804957
YMR203W	229.126	0.033554	0.246506	0.136118	0.891728	0.976913
YMR206W	217.487	-0.734444	0.260226	-2.82233	0.00476768	0.0630801
YMR208W	55.4589	0.178297	0.390139	0.457009	0.647664	0.904277
YMR210W	116.311	0.133327	0.310505	0.429387	0.667642	0.911465
YMR211W	18.7785	0.603187	0.490249	1.23037	0.218559	0.622804
YMR213W	46.6502	0.492976	0.435221	1.1327	0.257339	0.669439
YMR214W	32.5075	1.42492	0.446361	3.1923	0.00141146	0.0260113
YMR215W	33.5938	-0.446038	0.440146	-1.01339	0.310876	0.71866
YMR220W	112.225	-0.180984	0.313572	-0.577168	0.563826	0.868831
YMR223W	62.356	-0.180474	0.374603	-0.481773	0.629967	0.901319
YMR228W	32.3728	-0.115691	0.454364	-0.254622	0.799015	0.956399
YMR230W	21.9264	0.368188	0.472636	0.77901	0.435974	0.806317
YMR231W	77.1828	-0.0454558	0.353066	-0.128746	0.897559	0.97722
YMR233W	20.834	0.278607	0.480035	0.580388	0.561653	0.868535
YMR234W	23.3938	0.215568	0.470188	0.458472	0.646614	0.903484
YMR237W	209.942	-0.101617	0.257005	-0.395389	0.692556	0.920633
YMR238W	73.9513	-0.0313345	0.423644	-0.0739643	0.941039	0.989403
YMR241W	99.5064	-0.369589	0.344385	-1.07318	0.283189	0.696309
YMR246W	159.713	0.597532	0.313005	1.90902	0.0562595	0.310718
YMR255W	41.2485	1.54759	0.449719	3.44124	0.000579056	0.0124497
YMR262W	133.418	-0.411132	0.302643	-1.35847	0.174315	0.557824
YMR263W	11.5708	0.305971	0.495595	0.617383	0.536982	0.856327
YMR264W	30.6816	-0.351121	0.450011	-0.78025	0.435244	0.806205
YMR266W	264.564	0.392414	0.239745	1.63679	0.101673	0.428024
YMR267W	68.8096	0.466433	0.385531	1.20984	0.226339	0.637212
YMR269W	2.04922	-0.114184	0.349314	-0.326882	0.743757	#N/A
YMR276W	181.115	0.429162	0.273053	1.57172	0.116017	0.456483
YMR277W	87.005	0.469888	0.339997	1.38204	0.16696	0.546269
YMR278W	168.562	-0.0285878	0.277497	-0.10302	0.917947	0.980473
YMR281W	89.0565	-1.13044	0.343669	-3.28933	0.00100425	0.0200406
YMR284W	98.0383	0.0938689	0.332819	0.282042	0.777911	0.950938
YMR288W	57.7404	0.390215	0.387977	1.00577	0.314527	0.720857
YMR289W	78.1267	0.183511	0.350303	0.523862	0.600374	0.890579
YMR291W	539.489	0.433822	0.235434	1.84265	0.06538	0.339788
YMR294W	22.6552	0.114166	0.472251	0.241747	0.808976	0.960337
YMR297W	504.626	-0.317326	0.220955	-1.43616	0.150958	0.519791
YMR304W	411.684	0.302578	0.225325	1.34285	0.179319	0.563917
YMR307W	184.569	0.661161	0.26973	2.45119	0.0142383	0.137143
YMR312W	8.31361	-0.210966	0.482514	-0.437222	0.66195	#N/A
YMR314W	79.2595	0.20082	0.3875	0.518246	0.604287	0.891967
YMR315W	270.92	-0.0151641	0.234864	-0.0645655	0.94852	0.990053
YMR320W	205.284	-1.79926	0.277804	-6.47671	9.37428e-11	1.88111e-08
YNL327W	319.84	-0.272986	0.229474	-1.18962	0.234197	0.644454
YNL323W	46.1908	0.109281	0.406576	0.268784	0.788096	0.952493
YNL321W	284.147	-0.339145	0.231877	-1.46261	0.143574	0.506455
YNL320W	50.5891	-0.436505	0.414465	-1.05318	0.292259	0.705642
YNL317W	87.2705	1.07089	0.35379	3.02692	0.00247063	0.0394864
YNL314W	7.49985	0.215937	0.482456	0.447579	0.654457	#N/A
YNL312W	27.604	-0.462759	0.457958	-1.01048	0.312264	0.71866
YNL309W	11.7422	-0.228848	0.495402	-0.461943	0.644122	0.903484
YNL306W	71.0458	-0.865446	0.368566	-2.34815	0.0188671	0.160423
YNL304W	60.6276	0.939119	0.388708	2.416	0.015692	0.144914
YNL299W	6.22224	-0.577882	0.460639	-1.25452	0.209652	#N/A
YNL298W	47.714	0.00983899	0.405453	0.0242667	0.98064	0.995234
YNL295W	105.229	0.640047	0.340402	1.88027	0.0600717	0.324333
YNL293W	134.039	-0.151333	0.294956	-0.51307	0.607902	0.891967
YNL292W	25.7173	0.362868	0.470871	0.770632	0.440925	0.810616
YNL290W	53.2361	0.930558	0.391996	2.37389	0.0176016	0.155445
YNL289W	14.3316	1.22266	0.495073	2.46965	0.0135246	0.13277
YNL288W	143.507	0.140591	0.299878	0.468827	0.639193	0.90292
YNL287W	323.896	-0.280982	0.237452	-1.18332	0.236682	0.646806
YNL286W	19.1461	-0.330377	0.481859	-0.68563	0.492946	0.83185
YNL278W	67.7727	-0.185503	0.372581	-0.497887	0.618563	0.89534
YNL277W	26.5229	0.127312	0.462293	0.275392	0.783015	0.951312
YNL275W	70.1843	-0.238234	0.361741	-0.658576	0.510168	0.844293
YNL273W	22.9346	0.0310271	0.474147	0.0654377	0.947825	0.990053
YNL267W	159.298	0.0803977	0.289718	0.277503	0.781394	0.950942
YNL261W	37.7554	-1.08275	0.443202	-2.443	0.0145655	0.138449
YNL256W	37.8003	0.219396	0.441502	0.496931	0.619238	0.89534
YNL253W	28.388	-0.261912	0.456951	-0.573173	0.566528	0.871395
YNL250W	78.9857	-0.112743	0.353528	-0.318909	0.749796	0.942988
YNL247W	14.8145	-0.95121	0.49542	-1.92001	0.054857	0.304836
YNL246W	26.6002	-0.0462297	0.460418	-0.100408	0.92002	0.982008
YNL243W	580.048	0.764458	0.213414	3.58205	0.000340913	0.00849226
YNL242W	243.931	-0.563742	0.244074	-2.30972	0.0209037	0.173973
YNL239W	166.786	-0.0964464	0.274623	-0.351196	0.725441	0.933867
YNL238W	140.231	0.628437	0.332566	1.88966	0.0588037	0.32036
YNL237W	159.365	-0.0049868	0.278947	-0.0178773	0.985737	0.995234
YNL236W	121.444	-0.239846	0.316214	-0.758492	0.448157	0.815987
YNL234W	42.9068	-0.36959	0.41759	-0.885055	0.376127	0.776838
YNL233W	70.3316	0.0417642	0.358669	0.116442	0.907302	0.978534
YNL232W	19.0511	0.312179	0.484234	0.644687	0.51913	0.845158
YNL228W	57.248	-1.60799	0.426139	-3.7734	0.000161036	0.00480713
YNL223W	173.525	0.114185	0.276571	0.412858	0.679711	0.914041
YNL222W	17.0835	-0.430786	0.494157	-0.871758	0.38334	0.781008
YNL220W	172.369	0.281325	0.321956	0.8738	0.382227	0.780443
YNL218W	23.2066	-0.637492	0.480472	-1.3268	0.184574	0.568502
YNL217W	27.7099	-0.459262	0.459012	-1.00054	0.317048	0.724337
YNL216W	85.8591	0.231	0.33801	0.683411	0.494347	0.832827
YNL215W	56.5325	1.15543	0.420739	2.74619	0.00602925	0.0769528
YNL214W	37.4131	-0.390631	0.428082	-0.912514	0.361498	0.76299
YNL212W	103.435	-0.0356858	0.328956	-0.108482	0.913613	0.978853
YNL208W	56.3415	-0.234968	0.389574	-0.603141	0.546415	0.863905
YNL207W	16.6535	0.258507	0.489601	0.527996	0.597502	0.889853
YNL202W	13.2176	-0.256566	0.495488	-0.517806	0.604594	0.891967
YNL193W	81.4675	-0.673362	0.347166	-1.93959	0.0524289	0.297289
YNL192W	171.816	-0.221671	0.314152	-0.705619	0.480425	0.826214
YNL191W	21.3994	-0.421217	0.47821	-0.88082	0.378415	0.77837
YNL190W	122.002	-0.0233779	0.342941	-0.0681689	0.945651	0.989692
YNL189W	152.501	0.392806	0.334238	1.17523	0.239903	0.650021
YNL188W	23.6337	0.599561	0.470866	1.27331	0.202906	0.606703
YNL187W	58.6748	0.300917	0.38285	0.785992	0.431872	0.804957
YNL186W	46.5528	-0.14158	0.407342	-0.347569	0.728164	0.933867
YNL181W	28.1822	0.821182	0.470008	1.74717	0.0806086	0.375688
YNL178W	26.8296	-0.00229236	0.48549	-0.00472175	0.996233	0.997061
YNL170W	13.8996	-0.710165	0.495373	-1.4336	0.151687	0.521803
YNL165W	25.4864	-0.544492	0.468941	-1.16111	0.245597	0.655233
YNL162W	32.8584	-0.236657	0.461426	-0.512882	0.608034	0.891967
YNL161W	96.5353	0.146846	0.333216	0.440693	0.659435	0.909193
YNL158W	16.1051	-0.462503	0.491342	-0.941306	0.346548	0.752786
YNL155W	67.4396	-0.00222484	0.393675	-0.00565146	0.995491	0.997061
YNL152W	70.1956	0.480575	0.359793	1.3357	0.181648	0.566591
YNL142W	54.8168	0.0718443	0.400113	0.17956	0.857498	0.96878
YNL141W	11.7672	-0.364108	0.495417	-0.734953	0.462368	0.820221
YNL138W	371.088	0.28982	0.215905	1.34235	0.179483	0.563917
YNL136W	44.9348	1.02515	0.412816	2.48332	0.0130164	0.129519
YNL132W	20.9096	-0.327976	0.476514	-0.688282	0.491275	0.83185
YNL131W	81.7645	-0.424824	0.371659	-1.14305	0.253019	0.663212
YNL127W	124.285	-0.323487	0.323198	-1.00089	0.316878	0.724337
YNL126W	28.4211	0.0469394	0.453418	0.103523	0.917548	0.980473
YNL124W	23.6974	-0.265621	0.469876	-0.5653	0.57187	0.87488
YNL123W	55.0316	0.0686483	0.393122	0.174623	0.861376	0.969114
YNL117W	17.5407	-0.0918922	0.359334	-0.255729	0.79816	0.956399
YNL116W	36.4332	0.150136	0.431397	0.348022	0.727823	0.933867
YNL112W	29.7903	-0.532004	0.454549	-1.1704	0.24184	0.652373
YNL109W	1.11294	0.071024	0.263523	0.269517	0.787532	#N/A
YNL107W	17.9801	-0.199673	0.484879	-0.4118	0.680486	0.914155
YNL103W-A	1.16234	-0.263147	0.281483	-0.93486	0.349861	#N/A
YNL103W	120.996	0.545304	0.302573	1.80223	0.0715098	0.356056
YNL102W	44.0207	-0.686019	0.422699	-1.62295	0.104601	0.432781
YNL101W	123.274	-0.12005	0.315219	-0.380846	0.703317	0.927824
YNL100W	147.651	-0.155671	0.29222	-0.532718	0.594229	0.889128
YNL094W	150.072	0.209166	0.28726	0.728139	0.466528	0.822496
YNL091W	141.607	0.756293	0.310339	2.43699	0.01481	0.139469
YNL090W	43.9193	0.368087	0.410679	0.896289	0.370098	0.772714
YNL087W	108.159	-0.331726	0.319931	-1.03687	0.299797	0.713267
YNL085W	180.522	0.0516443	0.27864	0.185344	0.852959	0.96878
YNL083W	78.0153	0.27333	0.353875	0.772393	0.439882	0.809471
YNL082W	30.7332	0.0174194	0.447801	0.0388999	0.96897	0.992766
YNL078W	86.2922	-0.074836	0.337912	-0.221466	0.824729	0.962674
YNL077W	116.7	-0.143317	0.311341	-0.460322	0.645285	0.903484
YNL076W	77.3586	-0.0117708	0.3505	-0.033583	0.97321	0.993846
YNL075W	3.93008	-0.413485	0.416219	-0.99343	0.320501	#N/A
YNL073W	206.847	0.171517	0.261241	0.656546	0.511473	0.844293
YNL071W	420.194	0.299236	0.221518	1.35084	0.176747	0.560993
YNL067W	109.285	0.577343	0.328878	1.75549	0.079175	0.371885
YNL065W	9.88533	0.48394	0.491969	0.98368	0.325273	#N/A
YNL063W	51.2129	-1.0328	0.400991	-2.57562	0.010006	0.109807
YNL061W	12.9907	-0.0380216	0.495588	-0.0767202	0.938846	0.989403
YNL057W	15.4731	-0.397262	0.493358	-0.805219	0.420693	0.800997
YNL056W	29.322	-0.0562409	0.452715	-0.12423	0.901133	0.977739
YNL052W	203.962	-0.202414	0.26927	-0.751713	0.452224	0.817441
YNL051W	42.0937	-0.211271	0.417652	-0.505853	0.61296	0.893155
YNL048W	73.3356	-0.128457	0.372834	-0.344543	0.730438	0.933867
YNL042W	189.184	-2.48493	0.284776	-8.72591	2.64059e-18	1.19223e-15
YNL040W	52.5671	-0.184375	0.396645	-0.464836	0.642049	0.903484
YNL039W	102.973	1.34663	0.321793	4.18478	2.85444e-05	0.00117162
YNL038W	17.2244	0.0672007	0.487254	0.137917	0.890306	0.976913
YNL036W	467.024	0.100373	0.202946	0.494581	0.620896	0.896422
YNL033W	0	#N/A	#N/A	#N/A	#N/A	#N/A
YNL028W	62.7213	-2.61118	0.404531	-6.45483	1.08343e-10	2.05966e-08
YNL027W	73.7246	-0.0698317	0.364479	-0.191593	0.848061	0.96878
YNL026W	91.7348	-0.55167	0.336644	-1.63873	0.101269	0.427753
YNL021W	124.501	0.23913	0.325673	0.734265	0.462787	0.820221
YNL016W	144.711	0.266647	0.307073	0.86835	0.385203	0.781649
YNL012W	33.4974	-1.13911	0.444728	-2.56136	0.0104263	0.111751
YNL010W	25.5441	-1.1106	0.476177	-2.33233	0.0196834	0.166113
YNL009W	67.1702	-0.685693	0.370891	-1.84877	0.0644909	0.337107
YNL006W	68.5739	-1.30988	0.402949	-3.25074	0.00115106	0.0222334
YNL004W	111.751	-0.198558	0.333118	-0.596058	0.551136	0.867031
YNL001W	27.954	0.0731717	0.462132	0.158335	0.874193	0.974072
YNR004W	10.3743	-0.646243	0.491145	-1.31579	0.188245	#N/A
YNR006W	106.22	0.28295	0.340123	0.831905	0.405463	0.79197
YNR008W	114.913	0.327679	0.317837	1.03097	0.302557	0.716107
YNR009W	10.1855	0.288045	0.494304	0.582728	0.560077	#N/A
YNR012W	10.2804	-0.181366	0.493719	-0.367347	0.71336	#N/A
YNR014W	80.5499	-0.459224	0.369899	-1.24149	0.214426	0.617133
YNR015W	20.5595	-0.3302	0.480896	-0.686635	0.492313	0.83185
YNR017W	44.7376	0.674531	0.426885	1.58012	0.114078	0.45181
YNR018W	50.4563	0.201829	0.420982	0.479424	0.631637	0.901847
YNR019W	158.49	0.407727	0.284728	1.43199	0.152147	0.522451
YNR021W	59.2424	0.0433404	0.413325	0.104858	0.916489	0.980473
YNR023W	49.2437	0.689319	0.404287	1.70502	0.0881901	0.398007
YNR024W	3.01762	0.075366	0.388533	0.193976	0.846195	#N/A
YNR030W	85.602	-0.386347	0.33934	-1.13852	0.254901	0.666559
YNR032W	134.547	-0.0358568	0.303725	-0.118057	0.906023	0.978342
YNR033W	207.203	0.487038	0.257667	1.89019	0.0587332	0.32036
YNR034W	97.7641	0.162644	0.323672	0.502495	0.615319	0.89438
YNR038W	16.9369	0.20389	0.489877	0.416206	0.677259	0.912805
YNR040W	18.3315	-0.759347	0.490909	-1.54682	0.121907	0.466661
YNR043W	59.0151	0.302438	0.380974	0.793855	0.42728	0.804214
YNR044W	21.0413	0.0592918	0.479716	0.123598	0.901634	0.977988
YNR045W	181.268	0.330195	0.270787	1.21939	0.222696	0.630772
YNR047W	290.505	0.415997	0.231181	1.79944	0.0719484	0.356098
YNR048W	30.5315	0.448435	0.477694	0.938749	0.34786	0.753844
YNR058W	33.51	-0.365726	0.444735	-0.822346	0.41088	0.793978
YNR059W	77.6581	-1.03532	0.353644	-2.92756	0.0034163	0.0506904
YNR060W	25.991	-0.654744	0.465694	-1.40595	0.159738	0.535724
YNR063W	17.6494	-0.208445	0.486987	-0.42803	0.668629	0.911465
YNR072W	0.892992	0.222867	0.251786	0.885143	0.376079	#N/A
YOL164W	99.3624	-0.727726	0.336467	-2.16284	0.0305532	0.212211
YOL154W	6.21532	0.205542	0.46965	0.43765	0.66164	#N/A
YOL152W	203.299	0.204212	0.297041	0.687489	0.491774	0.83185
YOL151W	62.0974	0.269266	0.386387	0.696881	0.485877	0.828865
YOL142W	8.74208	-0.185011	0.485396	-0.381156	0.703088	#N/A
YOL137W	167.68	0.381561	0.384599	0.992103	0.321147	0.728946
YOL133W	28.0658	0.160702	0.47731	0.336683	0.736356	0.93718
YOL130W	244.905	0.432319	0.261058	1.65603	0.0977159	0.423335
YOL129W	95.1844	-0.59686	0.334562	-1.784	0.0744233	0.360344
YOL127W	67.8533	-0.300672	0.39629	-0.758717	0.448022	0.815987
YOL123W	76.9002	-0.913357	0.409207	-2.23202	0.0256137	0.19581
YOL117W	79.2479	0.0802886	0.364978	0.219982	0.825885	0.962674
YOL116W	113.426	-0.00954215	0.321874	-0.0296456	0.97635	0.994459
YOL115W	13.4325	-0.361118	0.486089	-0.742906	0.457539	0.820067
YOL113W	79.0179	0.0133102	0.358292	0.0371491	0.970366	0.99347
YOL112W	60.0678	0.198039	0.378486	0.523239	0.600808	0.890579
YOL103W	129.918	0.295452	0.32227	0.916783	0.359256	0.761522
YOL100W	133.917	0.383587	0.292079	1.3133	0.189082	0.578783
YOL091W	7.94667	-0.71318	0.484145	-1.47307	0.140731	#N/A
YOL090W	59.9919	-0.156402	0.378013	-0.413747	0.679059	0.913846
YOL085W-A	210.657	-3.48784	0.300531	-11.6056	3.86062e-31	1.39446e-27
YOL083W	85.6329	-0.140468	0.355525	-0.3951	0.692769	0.920633
YOL082W	236.412	-0.451968	0.257273	-1.75676	0.078958	0.371881
YOL078W	58.53	-0.121858	0.399746	-0.304839	0.760489	0.946875
YOL076W	47.2665	0.14396	0.406529	0.35412	0.723249	0.933867
YOL072W	103.959	-0.777457	0.34192	-2.2738	0.0229783	0.183623
YOL069W	49.2433	-0.133668	0.411674	-0.324694	0.745413	0.941409
YOL061W	92.4754	0.262869	0.356393	0.737582	0.460768	0.820221
YOL059W	315.785	0.0471462	0.224786	0.209738	0.833872	0.963232
YOL058W	8.42243	-0.569505	0.488445	-1.16596	0.243633	#N/A
YOL057W	116.072	-0.177201	0.317805	-0.557577	0.577133	0.876456
YOL056W	22.6691	0.221259	0.472413	0.46836	0.639527	0.903038
YOL054W	18.2575	0.931166	0.495227	1.88028	0.0600697	0.324333
YOL053W	141.615	-0.430276	0.295297	-1.4571	0.14509	0.508308
YOL051W	160.925	0.118434	0.283433	0.417857	0.676052	0.912177
YOL049W	88.4717	-0.30647	0.345212	-0.887773	0.374663	0.776838
YOL045W	119.058	-0.359889	0.321691	-1.11874	0.263251	0.675746
YOL044W	34.693	-0.0117834	0.435002	-0.0270881	0.978389	0.994459
YOL042W	75.7768	-0.206269	0.351244	-0.587254	0.557033	0.868535
YOL038W	163.006	0.571305	0.294655	1.93889	0.0525147	0.297309
YOL036W	82.6783	0.256666	0.350053	0.733218	0.463425	0.820535
YOL034W	47.445	-0.181237	0.420501	-0.431003	0.666466	0.911465
YOL033W	58.9887	-0.361557	0.409329	-0.883292	0.377079	0.777832
YOL032W	58.9101	-0.733681	0.39362	-1.86393	0.0623309	0.331182
YOL025W	76.8851	0.314286	0.360107	0.872758	0.382795	0.780728
YOL023W	95.8072	0.306615	0.335211	0.914695	0.360352	0.762502
YOL020W	267.947	0.422568	0.271222	1.55802	0.119229	0.461581
YOL019W	41.2047	0.637465	0.43707	1.45849	0.144704	0.507941
YOL017W	24.4396	-0.179431	0.467004	-0.384217	0.700817	0.926465
YOL015W	25.5013	-0.850264	0.465825	-1.82529	0.0679579	0.346565
YOL014W	11.3192	-0.673979	0.495404	-1.36046	0.173683	0.556648
YOL010W	0.393913	-0.102269	0.185028	-0.552722	0.580454	#N/A
YOL008W	21.7887	-0.662938	0.481563	-1.37664	0.168624	0.547051
YOL004W	308.443	0.160813	0.226045	0.71142	0.476824	0.825084
YOL001W	39.6398	-0.637436	0.424776	-1.50064	0.133448	0.488213
YOR001W	27.9943	-0.19515	0.458007	-0.426086	0.670045	0.911465
YOR002W	157.357	-0.220131	0.29812	-0.738395	0.460274	0.820187
YOR003W	79.7411	-1.20911	0.35302	-3.42505	0.000614681	0.0130602
YOR004W	2.78136	-0.144227	0.395888	-0.364312	0.715625	#N/A
YOR017W	87.2206	0.340777	0.349622	0.974703	0.329708	0.737859
YOR018W	233.033	-0.0728678	0.257156	-0.28336	0.776901	0.950938
YOR025W	74.1093	0.383138	0.36975	1.03621	0.300106	0.713267
YOR026W	29.5403	0.109978	0.455194	0.241607	0.809085	0.960337
YOR032W-A	22.0476	-1.18082	0.487869	-2.42037	0.0155045	0.143965
YOR036W	81.8813	1.41732	0.372481	3.80508	0.000141757	0.00433919
YOR037W	63.7718	-0.172676	0.370109	-0.466554	0.640819	0.903484
YOR039W	122.298	0.0398411	0.311664	0.127833	0.898281	0.977286
YOR040W	82.9896	-0.522283	0.344278	-1.51704	0.129257	0.482102
YOR042W	164.463	0.674028	0.297026	2.26926	0.0232528	0.184187
YOR043W	213.861	0.246374	0.253436	0.972137	0.330983	0.738424
YOR044W	13.9935	-0.132931	0.494887	-0.26861	0.78823	0.952493
YOR055W	2.14712	-0.448443	0.347204	-1.29158	0.196502	#N/A
YOR057W	50.8965	-0.310083	0.399617	-0.77595	0.437778	0.808413
YOR061W	38.2899	1.20621	0.477581	2.52568	0.0115476	0.120549
YOR063W	172.398	0.383363	0.3033	1.26397	0.20624	0.608207
YOR066W	50.7736	1.56175	0.413171	3.7799	0.000156889	0.00472236
YOR069W	119.679	0.353981	0.312572	1.13248	0.257434	0.669439
YOR073W	24.3674	-0.0140239	0.467123	-0.030022	0.97605	0.994459
YOR075W	28.8583	0.145178	0.451653	0.321436	0.74788	0.941897
YOR085W	80.2337	0.18159	0.358505	0.50652	0.612491	0.893144
YOR087W	155.365	-0.177305	0.281675	-0.629465	0.529045	0.850488
YOR091W	19.579	0.360544	0.485468	0.742673	0.457679	0.820067
YOR092W	108.23	-0.25505	0.317171	-0.804142	0.421315	0.800997
YOR094W	23.6107	-0.00985635	0.475282	-0.0207379	0.983455	0.995234
YOR099W	144.487	0.175226	0.302025	0.580171	0.561799	0.868535
YOR101W	14.258	-0.422018	0.49501	-0.852545	0.393912	0.784829
YOR107W	16.8233	-0.00376075	0.494796	-0.00760061	0.993936	0.997061
YOR108W	11.849	0.697969	0.495132	1.40966	0.158639	0.533525
YOR109W	265.958	0.276421	0.241645	1.14391	0.25266	0.662752
YOR110W	59.8687	-0.0836192	0.378656	-0.220832	0.825224	0.962674
YOR113W	156.118	0.914181	0.297141	3.07659	0.00209383	0.0346923
YOR114W	8.98345	-0.373776	0.489018	-0.76434	0.444665	#N/A
YOR117W	317.578	0.485971	0.252076	1.92787	0.0538712	0.301866
YOR118W	79.5577	0.0233626	0.345738	0.0675732	0.946125	0.989692
YOR127W	167.144	-0.295724	0.279821	-1.05683	0.290588	0.704783
YOR132W	117.849	0.368104	0.311158	1.18301	0.236804	0.646806
YOR136W	347.701	-0.0332643	0.221413	-0.150236	0.880578	0.974072
YOR142W	296.426	0.146425	0.236794	0.618361	0.536337	0.855676
YOR147W	155.934	-0.0988076	0.286593	-0.344766	0.73027	0.933867
YOR154W	19.4172	0.402031	0.481981	0.834122	0.404212	0.79197
YOR158W	77.1488	-0.0150542	0.365906	-0.0411423	0.967182	0.992766
YOR160W	117.106	-0.630211	0.312651	-2.0157	0.0438312	0.266529
YOR165W	75.6111	-0.273322	0.386146	-0.70782	0.479057	0.825943
YOR168W	137.223	0.337591	0.293658	1.14961	0.250306	0.659449
YOR172W	135.004	0.252285	0.30079	0.838739	0.401616	0.790863
YOR173W	391.926	-0.221745	0.217362	-1.02017	0.30765	0.716976
YOR174W	30.7943	0.0296296	0.456149	0.0649559	0.948209	0.990053
YOR176W	153.635	-0.177943	0.285268	-0.623774	0.532776	0.853009
YOR181W	216.214	0.456823	0.25165	1.81531	0.0694766	0.351328
YOR187W	563.93	0.323823	0.203896	1.58817	0.112247	0.449075
YOR188W	21.6374	0.163288	0.475231	0.343596	0.73115	0.933867
YOR190W	5.87748	-0.303883	0.469805	-0.646827	0.517744	#N/A
YOR193W	71.2743	-0.394453	0.362111	-1.08931	0.276016	0.689949
YOR195W	35.1198	-0.0412531	0.433377	-0.0951898	0.924164	0.984685
YOR197W	90.4089	0.816888	0.334135	2.44478	0.0144939	0.138332
YOR202W	0.187256	-0.0824147	0.169787	-0.4854	0.627393	#N/A
YOR204W	515.281	0.256641	0.208936	1.22832	0.219326	0.622804
YOR206W	14.4859	-0.541476	0.495362	-1.09309	0.274354	0.687216
YOR208W	139.398	-0.338277	0.298336	-1.13388	0.256846	0.669357
YOR212W	66.3319	-0.0255634	0.367081	-0.0696398	0.94448	0.989403
YOR217W	67.4011	0.0154904	0.369339	0.0419408	0.966546	0.992766
YOR220W	174.719	-0.51488	0.272915	-1.8866	0.0592147	0.321629
YOR222W	42.0359	0.30545	0.429175	0.711716	0.476641	0.825084
YOR223W	112.711	0.417595	0.310588	1.34453	0.178777	0.563474
YOR227W	343.503	-0.0409029	0.225979	-0.181003	0.856365	0.96878
YOR229W	32.4545	0.380937	0.463846	0.821259	0.411499	0.793978
YOR230W	398.489	0.0243853	0.215748	0.113027	0.910009	0.978534
YOR231W	73.8509	0.757402	0.36288	2.0872	0.0368704	0.24039
YOR232W	66.5119	-0.491971	0.366761	-1.3414	0.179792	0.563917
YOR233W	28.8109	0.21288	0.461706	0.461073	0.644747	0.903484
YOR236W	1.55658	-0.167861	0.318998	-0.526212	0.598741	#N/A
YOR237W	1.54655	-0.344384	0.314152	-1.09623	0.272976	#N/A
YOR238W	12.3452	-0.796056	0.486697	-1.63563	0.101917	0.428057
YOR244W	64.1855	0.615443	0.372133	1.65383	0.0981629	0.423335
YOR255W	1.0081	-0.121303	0.275302	-0.44062	0.659488	#N/A
YOR258W	4.32791	-0.423465	0.440691	-0.960912	0.336597	#N/A
YOR260W	35.5743	0.29809	0.443027	0.672848	0.501044	0.837998
YOR262W	8.47485	-0.494713	0.4885	-1.01272	0.311195	#N/A
YOR264W	136.823	0.571079	0.315041	1.81271	0.0698758	0.351825
YOR266W	33.3956	-0.179344	0.440101	-0.407507	0.683636	0.914155
YOR269W	19.6548	0.123794	0.482106	0.256777	0.797351	0.955868
YOR272W	7.13496	-0.318045	0.480682	-0.661653	0.508193	#N/A
YOR274W	23.8224	-0.334749	0.467949	-0.715354	0.47439	0.824987
YOR278W	28.2958	0.0524054	0.458662	0.114257	0.909034	0.978534
YOR283W	38.5476	0.762582	0.445478	1.71183	0.0869283	0.393959
YOR284W	3.17886	-0.284784	0.412254	-0.690797	0.489693	#N/A
YOR289W	84.3926	-0.574408	0.345302	-1.6635	0.096213	0.419206
YOR291W	256.494	-0.326375	0.243223	-1.34188	0.179636	0.563917
YOR293W	31.8841	0.0402527	0.449085	0.0896328	0.928579	0.986847
YOR294W	2.16685	-0.281869	0.353491	-0.797385	0.425227	#N/A
YOR298W	9.11562	-0.520678	0.481632	-1.08107	0.279665	#N/A
YOR301W	179.378	-1.6247	0.345129	-4.70751	2.50756e-06	0.00014152
YOR304W	88.8258	0.387437	0.333605	1.16136	0.245495	0.655233
YOR315W	4.09428	0.27862	0.438138	0.635918	0.52483	#N/A
YOR317W	688.412	0.513076	0.232173	2.20989	0.0271129	0.20068
YOR319W	14.0139	-0.26072	0.494802	-0.526917	0.598251	0.889853
YOR321W	80.5014	0.742845	0.350012	2.12234	0.0338089	0.227831
YOR325W	0.778125	-0.178671	0.238095	-0.750417	0.453004	#N/A
YOR326W	204.13	0.766592	0.273081	2.8072	0.00499743	0.0658785
YOR329W-A	1.16234	-0.263147	0.281483	-0.93486	0.349861	#N/A
YOR332W	69.3784	0.0300342	0.385417	0.0779264	0.937887	0.989094
YOR334W	24.2701	-0.50383	0.474874	-1.06098	0.288701	0.70411
YOR336W	115.321	-0.20206	0.308143	-0.655733	0.511996	0.844293
YOR346W	17.4658	-0.59959	0.486959	-1.23129	0.218213	0.622804
YOR349W	21.8722	-0.186007	0.474516	-0.391994	0.695063	0.922286
YOR352W	39.8475	-0.287141	0.427121	-0.672271	0.501411	0.837998
YOR355W	34.2702	-0.418165	0.438968	-0.95261	0.340788	0.748886
YOR356W	149.095	0.298006	0.289765	1.02844	0.303741	0.716626
YOR366W	63.6278	-0.601565	0.378094	-1.59105	0.111599	0.449075
YOR367W	14.8113	0.0141051	0.492207	0.0286568	0.977138	0.994459
YOR368W	23.9798	-0.796684	0.473091	-1.684	0.0921826	0.407544
YOR374W	2993.39	0.404781	0.154936	2.61256	0.0089866	0.102074
YOR376W-A	274.394	-0.186305	0.271643	-0.685846	0.49281	0.83185
YOR377W	109.208	0.295382	0.314836	0.93821	0.348137	0.753879
YOR384W	110.582	0.0649471	0.325322	0.199639	0.841763	0.964763
YOR385W	42.7567	-0.175487	0.416303	-0.421537	0.673363	0.911465
YOR389W	11.888	0.764998	0.495274	1.5446	0.122444	0.467673
YOR390W	1.50359	0.263002	0.315288	0.834164	0.404189	#N/A
YPL274W	95.9794	-0.43005	0.339635	-1.26621	0.205437	0.608207
YPL270W	244.466	-0.0973791	0.244341	-0.398538	0.690234	0.918616
YPL269W	47.4929	0.0110441	0.409624	0.0269615	0.97849	0.994459
YPL268W	99.1183	0.135083	0.33174	0.407195	0.683865	0.914155
YPL267W	2.9356	-0.254968	0.387594	-0.657824	0.510651	#N/A
YPL265W	1268.67	0.0341728	0.167429	0.204102	0.838273	0.963668
YPL262W	208.071	0.449816	0.266089	1.69047	0.0909374	0.403521
YPL260W	230.639	0.103314	0.25363	0.407343	0.683756	0.914155
YPL257W	40.0683	-1.14779	0.44154	-2.59953	0.00933528	0.105252
YPL255W	48.8467	0.422251	0.398707	1.05905	0.289576	0.704783
YPL254W	22.9579	-0.228516	0.470902	-0.485272	0.627483	0.901057
YPL245W	22.501	-0.531599	0.482486	-1.10179	0.270553	0.682428
YPL243W	99.4509	-0.156529	0.328255	-0.476852	0.633468	0.90238
YPL237W	98.5065	0.146011	0.340884	0.428332	0.668409	0.911465
YPL235W	134.353	0.854626	0.312703	2.73303	0.00627552	0.0787055
YPL233W	7.88039	-0.379248	0.486769	-0.779113	0.435913	#N/A
YPL232W	59.0167	0.694656	0.384162	1.80824	0.0705692	0.353041
YPL230W	345.567	-0.618265	0.241634	-2.55869	0.0105068	0.112155
YPL229W	31.478	0.157161	0.44612	0.352284	0.724625	0.933867
YPL228W	123.966	0.465045	0.301161	1.54418	0.122546	0.467673
YPL226W	60.1476	0.0272827	0.403045	0.0676915	0.946031	0.989692
YPL222W	406.586	0.338149	0.212581	1.59068	0.111682	0.449075
YPL221W	378.188	0.0979711	0.231091	0.42395	0.671602	0.911465
YPL220W	0	#N/A	#N/A	#N/A	#N/A	#N/A
YPL219W	114.35	0.0480674	0.313495	0.153327	0.87814	0.974072
YPL218W	82.0386	-0.779369	0.346925	-2.24651	0.0246715	0.191642
YPL216W	36.0067	-0.997699	0.444052	-2.24681	0.0246523	0.191642
YPL215W	98.9717	-0.170391	0.350385	-0.486297	0.626757	0.90102
YPL213W	14.6608	0.0773073	0.493893	0.156526	0.875618	0.974072
YPL208W	48.2221	-0.0859703	0.403697	-0.212957	0.83136	0.962794
YPL207W	36.8037	0.0822301	0.448529	0.183333	0.854537	0.96878
YPL204W	343.98	0.630768	0.219634	2.8719	0.00408013	0.0571497
YPL203W	552.744	0.623076	0.254316	2.45001	0.0142852	0.137229
YPL196W	73.7004	-0.402227	0.357191	-1.12608	0.260131	0.672845
YPL195W	128.121	-0.26302	0.323872	-0.812112	0.416728	0.797897
YPL194W	35.769	-0.0627238	0.438505	-0.14304	0.886259	0.975617
YPL193W	42.2397	-0.0473174	0.417629	-0.1133	0.909793	0.978534
YPL189W	10.3166	0.207752	0.494591	0.420048	0.674451	#N/A
YPL188W	33.2879	0.149278	0.440494	0.338887	0.734695	0.935395
YPL187W	1.74653	0.0381936	0.307347	0.124269	0.901102	#N/A
YPL181W	96.6066	2.15501	0.364775	5.90779	3.46729e-09	4.81687e-07
YPL180W	69.924	0.892988	0.366341	2.43758	0.0147858	0.139469
YPL179W	149.65	0.299531	0.297322	1.00743	0.313728	0.720397
YPL178W	47.8839	-1.04692	0.411451	-2.54445	0.010945	0.115595
YPL175W	20.7223	-0.671392	0.478887	-1.40199	0.16092	0.537689
YPL173W	64.8251	0.262876	0.370726	0.709086	0.478271	0.825943
YPL168W	41.5953	-0.475638	0.42782	-1.11177	0.266236	0.67767
YPL166W	107.359	-0.142857	0.318071	-0.449136	0.653333	0.906782
YPL160W	189.272	0.27709	0.264734	1.04667	0.295251	0.708002
YPL157W	59.9081	-1.29864	0.390575	-3.32494	0.000884366	0.0179457
YPL147W	138.691	0.49333	0.296295	1.66499	0.0959143	0.419036
YPL143W	50.6236	0.571412	0.396363	1.44164	0.149404	0.51641
YPL132W	65.4978	0.33122	0.384443	0.861559	0.38893	0.782628
YPL129W	24.669	-0.00268526	0.468467	-0.00573202	0.995427	0.997061
YPL126W	32.5376	-0.022968	0.446808	-0.0514045	0.959003	0.991107
YPL125W	93.3375	-0.224388	0.329305	-0.681399	0.495619	0.83458
YPL124W	5.73075	-0.149391	0.455468	-0.327994	0.742916	#N/A
YPL120W	36.5274	-0.153265	0.437126	-0.35062	0.725874	0.933867
YPL118W	96.8417	0.702054	0.347237	2.02183	0.0431937	0.264433
YPL116W	162.541	0.285207	0.284503	1.00247	0.316115	0.723578
YPL114W	21.443	-0.510494	0.479142	-1.06543	0.286679	0.700599
YPL111W	299.567	0.603009	0.229558	2.62683	0.00861852	0.0988257
YPL107W	29.1491	0.234757	0.457356	0.513292	0.607747	0.891967
YPL104W	85.5241	0.804568	0.339118	2.37253	0.0176666	0.155639
YPL101W	15.6259	0.299315	0.492315	0.607976	0.543204	0.86176
YPL100W	98.3895	0.499697	0.323661	1.54389	0.122615	0.467673
YPL097W	106.958	0.393046	0.340309	1.15497	0.248104	0.658187
YPL096W	38.2443	-0.20708	0.438016	-0.472767	0.636379	0.902865
YPL093W	18.6418	-0.641004	0.484524	-1.32296	0.18585	0.571311
YPL092W	48.2552	0.374876	0.40256	0.93123	0.351735	0.755211
YPL091W	175.739	0.625273	0.292472	2.13789	0.0325253	0.221663
YPL088W	24.2161	-0.115056	0.466081	-0.246859	0.805017	0.958379
YPL087W	173.254	0.147088	0.27248	0.539811	0.589327	0.886424
YPL084W	218.362	-0.0290693	0.266698	-0.108997	0.913205	0.978853
YPL081W	48.7922	-0.0830733	0.454666	-0.182713	0.855023	0.96878
YPL079W	40.1897	1.27072	0.436736	2.90958	0.00361919	0.0523427
YPL076W	75.5249	-1.52327	0.363904	-4.18592	2.84016e-05	0.00117162
YPL075W	372.779	-0.643145	0.216627	-2.9689	0.0029887	0.0465309
YPL074W	81.379	0.853083	0.349015	2.44426	0.0145149	0.138332
YPL072W	28.2845	-0.626109	0.455895	-1.37336	0.16964	0.548072
YPL070W	65.7029	0.46381	0.376156	1.23303	0.217566	0.622804
YPL066W	99.0546	0.0661974	0.331872	0.199467	0.841897	0.964763
YPL065W	7.57583	-0.106636	0.482457	-0.221026	0.825072	#N/A
YPL063W	91.3734	0.0889422	0.332456	0.267531	0.78906	0.952493
YPL062W	2.49253	-0.535065	0.370217	-1.44528	0.14838	#N/A
YPL061W	801.832	0.60585	0.180627	3.35415	0.000796101	0.0162459
YPL060W	50.8608	0.209952	0.398311	0.527107	0.59812	0.889853
YPL054W	64.0063	-0.519585	0.371391	-1.39902	0.161806	0.539651
YPL051W	11.1897	0.148262	0.495554	0.299185	0.764799	#N/A
YPL048W	190.205	-0.0584328	0.289933	-0.201539	0.840277	0.964296
YPL047W	35.6956	-0.422265	0.432768	-0.975729	0.329199	0.737634
YPL034W	8.85816	0.758289	0.489837	1.54804	0.121612	#N/A
YPL030W	23.598	-0.443689	0.47269	-0.938647	0.347912	0.753844
YPL029W	40.7227	0.468924	0.442411	1.05993	0.289177	0.704454
YPL028W	212.283	0.19717	0.294021	0.6706	0.502476	0.83815
YPL027W	1.16234	-0.263147	0.281483	-0.93486	0.349861	#N/A
YPL024W	12.6557	-0.660525	0.495583	-1.33282	0.182589	0.567079
YPL022W	171.979	0.184063	0.271494	0.677962	0.497796	0.836297
YPL018W	52.6406	0.667291	0.40372	1.65286	0.0983603	0.423453
YPL014W	62.0534	-0.572709	0.382471	-1.49739	0.134291	0.489568
YPL012W	14.1165	-0.333685	0.493445	-0.676236	0.498891	0.837358
YPL010W	23.447	-0.887784	0.490371	-1.81043	0.0702286	0.351825
YPL008W	41.8812	-0.381899	0.418874	-0.911728	0.361912	0.763121
YPL006W	300.006	-0.436683	0.237358	-1.83977	0.0658024	0.340753
YPL005W	79.0787	0.260444	0.350453	0.743166	0.457381	0.820067
YPL003W	173.211	-0.127863	0.307227	-0.416184	0.677275	0.912805
YPL001W	37.2777	0.0069825	0.427597	0.0163296	0.986971	0.995234
YPR001W	65.4612	-0.74143	0.379346	-1.9545	0.0506424	0.293141
YPR002W	81.8329	-0.399748	0.346339	-1.15421	0.248414	0.658187
YPR008W	216.098	0.601256	0.272006	2.21045	0.0270741	0.20068
YPR009W	22.3199	0.230197	0.479829	0.479749	0.631406	0.901847
YPR018W	34.8773	0.314744	0.436885	0.720428	0.471262	0.823721
YPR019W	146.721	-0.143444	0.301142	-0.476334	0.633837	0.902411
YPR024W	543.411	0.700101	0.20288	3.45082	0.000558881	0.0122364
YPR026W	376.696	-0.429551	0.226414	-1.89719	0.0578023	0.316816
YPR028W	181.404	-2.35256	0.322223	-7.30102	2.85595e-13	6.87713e-11
YPR030W	722.476	-0.139323	0.183814	-0.757953	0.448479	0.815987
YPR031W	23.9428	0.0105139	0.466685	0.0225288	0.982026	0.995234
YPR032W	86.3424	-0.265597	0.340889	-0.779131	0.435903	0.806317
YPR034W	139.166	1.00045	0.293414	3.40969	0.000650377	0.0136579
YPR035W	216.279	0.304403	0.257901	1.18031	0.237877	0.647485
YPR036W	462.426	0.300778	0.207264	1.45118	0.146729	0.511074
YPR040W	37.8961	-0.0504531	0.434519	-0.116112	0.907563	0.978534
YPR041W	47.8592	-0.204329	0.423306	-0.482697	0.629311	0.901319
YPR043W	55.3255	0.400157	0.434449	0.921069	0.357014	0.760192
YPR047W	22.364	0.0915108	0.488641	0.187276	0.851444	0.96878
YPR048W	28.1525	0.0699205	0.453877	0.154052	0.877569	0.974072
YPR055W	128.627	-0.52601	0.319199	-1.64791	0.0993713	0.42557
YPR056W	43.4874	-0.546095	0.425269	-1.28412	0.199101	0.599794
YPR057W	36.1201	0.103232	0.433341	0.238224	0.811707	0.960337
YPR058W	8.74638	0.213702	0.483686	0.441819	0.65862	#N/A
YPR070W	79.9338	-0.20889	0.345965	-0.603791	0.545983	0.863905
YPR071W	28.0604	-0.395588	0.456129	-0.867272	0.385793	0.781649
YPR072W	79.3961	0.0468062	0.349194	0.134041	0.89337	0.976913
YPR079W	56.2158	-0.408212	0.41271	-0.989102	0.322613	0.729667
YPR083W	80.7938	0.305136	0.357443	0.853662	0.393292	0.784829
YPR084W	63.4188	-0.114318	0.378228	-0.302247	0.762464	0.948292
YPR086W	85.6114	0.660192	0.486032	1.35833	0.174359	0.557824
YPR089W	72.1142	0.00780775	0.356398	0.0219074	0.982522	0.995234
YPR097W	151.071	-0.0548227	0.290542	-0.188691	0.850335	0.96878
YPR101W	27.175	-0.169658	0.457792	-0.3706	0.710936	0.930939
YPR103W	176.852	0.0501796	0.271755	0.18465	0.853503	0.96878
YPR106W	122.641	-0.264414	0.304088	-0.869532	0.384556	0.781649
YPR108W	204.119	1.52381	0.28031	5.43616	5.44408e-08	5.3146e-06
YPR109W	78.1919	-0.684008	0.359132	-1.90462	0.0568301	0.312912
YPR111W	44.1401	0.338602	0.424682	0.797307	0.425273	0.803672
YPR113W	47.6238	-0.145643	0.419663	-0.347047	0.728556	0.933867
YPR114W	52.7642	-0.029608	0.415337	-0.0712867	0.94317	0.989403
[truncated: 2,019 more rows]

## Sheet: GAL60
	baseMean	log2FoldChange	lfcSE	stat	pvalue	padj
YAL064W-B	12.7934	0.00795465	0.649541	0.0122466	0.990229	0.997131
YAL062W	168.614	-0.870068	0.4217	-2.06324	0.0390901	0.20891
YAL059W	7.59002	-0.212808	0.651012	-0.326887	0.743753	#N/A
YAL058W	87.9429	0.258444	0.41767	0.618775	0.536065	0.811917
YAL056W	204.614	0.282871	0.330306	0.856389	0.391783	0.704
YAL053W	324.553	-0.15421	0.338875	-0.455064	0.649063	0.860413
YAL051W	121.879	0.259514	0.387187	0.670255	0.502695	0.787775
YAL047W-A	5.02706	-0.601437	0.614485	-0.978766	0.327696	#N/A
YAL042W	177.222	-0.369415	0.428614	-0.861883	0.388752	0.702182
YAL041W	177.492	0.45161	0.338248	1.33514	0.18183	0.488344
YAL038W	1114.46	-0.418743	0.26831	-1.56066	0.118603	0.398669
YAL037W	29.6593	-3.25214	0.607713	-5.35144	8.7258e-08	1.4132e-05
YAL035W	384.283	1.56385	0.300845	5.19819	2.01234e-07	2.67713e-05
YAL034W-A	6.73237	0.905165	0.648518	1.39574	0.162791	#N/A
YAL028W	95.5924	0.527731	0.397763	1.32675	0.184592	0.489749
YAL027W	33.6299	0.0374676	0.522182	0.071752	0.942799	0.982357
YAL019W	88.8971	0.479056	0.401228	1.19397	0.232489	0.54837
YAL017W	309.483	-0.0463277	0.34556	-0.134066	0.893351	0.966014
YAL016W	252.034	0.526316	0.313667	1.67795	0.0933577	0.348454
YAL013W	120.697	2.40308	0.415861	5.77857	7.53395e-09	1.65082e-06
YAL012W	149.95	1.06336	0.401996	2.6452	0.00816434	0.078541
YAL011W	81.6507	1.28566	0.413211	3.11139	0.0018621	0.0281964
YAL009W	35.0852	-0.382755	0.52577	-0.727989	0.46662	0.762805
YAL008W	31.0164	-0.352456	0.591839	-0.595527	0.551491	0.818397
YAL002W	154.112	-0.131666	0.349565	-0.376657	0.706428	0.889329
YAR002W	57.3956	0.0216876	0.454681	0.0476985	0.961957	0.989312
YAR003W	85.3405	-0.635377	0.424052	-1.49835	0.134044	0.422056
YAR008W	14.3792	0.173755	0.634756	0.273736	0.784288	0.926275
YAR015W	58.7172	0.921446	0.454318	2.02819	0.0425404	0.221937
YAR027W	67.5134	-0.260698	0.461006	-0.565499	0.571735	0.828655
YAR033W	0.558557	-0.205046	0.332612	-0.616473	0.537582	#N/A
YAR035W	43.5149	-1.43808	0.56175	-2.56001	0.010467	0.0918436
YAR042W	207.411	0.393414	0.363442	1.08247	0.279045	0.599225
YBL102W	118.92	-0.0751431	0.375399	-0.200169	0.841349	0.944952
YBL099W	787.208	0.356271	0.29763	1.19703	0.231295	0.54837
YBL092W	160.218	0.260525	0.387822	0.671764	0.501734	0.787511
YBL089W	103.064	-0.962304	0.393993	-2.44244	0.0145884	0.111585
YBL085W	119.847	1.05818	0.375161	2.82059	0.00479347	0.0556252
YBL081W	32.0899	0.269964	0.543742	0.496493	0.619547	0.845391
YBL079W	299.843	0.0260193	0.328862	0.0791194	0.936938	0.980914
YBL071W-A	7.31714	-0.288663	0.63956	-0.451347	0.651739	#N/A
YBL068W-A	12.7199	0.533743	0.647058	0.824878	0.409441	0.720724
YBL068W	29.5615	0.152772	0.538229	0.283842	0.776532	0.923102
YBL063W	54.3394	-0.136983	0.464883	-0.294661	0.768253	0.919583
YBL060W	21.3753	-0.578996	0.593134	-0.976164	0.328983	0.650113
YBL058W	286.076	-0.126666	0.382173	-0.331436	0.740316	0.905938
YBL056W	245.685	0.869292	0.35657	2.43793	0.0147716	0.112755
YBL054W	8.37661	-1.3232	0.651188	-2.03197	0.0421562	#N/A
YBL050W	113.555	-0.572903	0.393974	-1.45417	0.1459	0.438031
YBL046W	21.3373	0.88347	0.638169	1.38438	0.166241	0.46525
YBL043W	20.8265	-0.264275	0.583116	-0.453211	0.650397	0.860514
YBL041W	143.694	0.577199	0.36265	1.59162	0.111471	0.384116
YBL038W	77.9771	-0.0598702	0.462277	-0.129512	0.896953	0.966944
YBL037W	170.097	-0.849657	0.365617	-2.3239	0.0201309	0.140013
YBL032W	146.476	-0.0861457	0.37287	-0.231034	0.817289	0.93934
YBL031W	24.2258	-0.282178	0.563196	-0.501029	0.616351	0.844441
YBL027W	133.425	-0.119142	0.428437	-0.278086	0.780947	0.92494
YBL025W	46.5174	-0.270284	0.497675	-0.543094	0.587065	0.832334
YBL024W	98.8182	1.06557	0.421449	2.52835	0.01146	0.0965799
YBL020W	53.0236	-1.01191	0.467637	-2.16387	0.0304746	0.18192
YBL019W	61.7455	-0.0152529	0.448351	-0.0340199	0.972861	0.993668
YBL016W	143.004	-1.71181	0.399063	-4.28958	1.79009e-05	0.000813183
YBL015W	165.989	-0.490355	0.380148	-1.28991	0.197084	0.505952
YBL009W	21.0058	-0.736242	0.588046	-1.25202	0.210564	0.522061
YBL008W	43.7967	0.0517571	0.501091	0.103289	0.917734	0.972286
YBR003W	64.4963	-0.688794	0.465593	-1.47939	0.139036	0.430516
YBR005W	27.4669	-1.3695	0.58509	-2.34066	0.0192499	0.13555
YBR006W	100.393	-0.899912	0.397707	-2.26275	0.0236511	0.154833
YBR021W	64.4514	-1.21534	0.466277	-2.60648	0.00914786	0.0839304
YBR022W	16.6737	-1.03055	0.616607	-1.67133	0.0946563	0.35119
YBR024W	41.3677	-0.0767743	0.509227	-0.150766	0.88016	0.960036
YBR030W	44.351	1.06001	0.546549	1.93947	0.0524444	0.251099
YBR038W	179.419	0.152977	0.359851	0.425111	0.670756	0.870332
YBR039W	131.623	-0.160958	0.443833	-0.362654	0.716864	0.893307
YBR041W	178.842	-0.732288	0.339829	-2.15487	0.0311719	0.184803
YBR048W	125.175	0.68928	0.392597	1.75569	0.0791411	0.31699
YBR054W	22.6126	-1.57054	0.645916	-2.43149	0.0150368	0.113659
YBR056W	122.52	0.237934	0.371706	0.640115	0.522098	0.802979
YBR071W	60.8415	0.629691	0.45829	1.374	0.169441	0.470669
YBR073W	115.615	0.0111835	0.375494	0.0297834	0.97624	0.993965
YBR074W	124.49	-0.636424	0.406608	-1.5652	0.117536	0.395859
YBR078W	709.437	-1.39141	0.302449	-4.60049	4.21503e-06	0.000253242
YBR083W	340.346	-0.945538	0.30402	-3.11012	0.00187011	0.0282031
YBR084W	44.5688	0.0845902	0.484757	0.1745	0.861472	0.954211
YBR085W	15.4361	0.785858	0.614082	1.27973	0.200641	0.510511
YBR087W	25.4186	-0.073938	0.614222	-0.120377	0.904185	0.968592
YBR094W	58.2824	-0.904171	0.461494	-1.95922	0.0500865	0.245488
YBR096W	12.7251	-0.438412	0.636758	-0.688506	0.491134	0.77998
YBR097W	115.904	-0.409092	0.39328	-1.04021	0.298245	0.622039
YBR098W	50.4466	0.0934986	0.474614	0.196999	0.843828	0.945626
YBR103W	63.2435	1.75155	0.451539	3.87908	0.000104852	0.00312458
YBR104W	20.806	0.288465	0.579688	0.497622	0.61875	0.845391
YBR106W	69.6207	-0.186735	0.440273	-0.424134	0.671468	0.870332
YBR114W	45.8357	1.3332	0.566046	2.35529	0.018508	0.13157
YBR119W	28.8593	0.00246964	0.55558	0.00444516	0.996453	0.998594
YBR131W	45.9531	-0.278141	0.479435	-0.580144	0.561818	0.825392
YBR137W	30.5596	-1.12579	0.558057	-2.01734	0.0436603	0.223911
YBR139W	184.625	-0.219437	0.334816	-0.655396	0.512213	0.793674
YBR142W	32.8141	0.262163	0.524952	0.499404	0.617495	0.845029
YBR145W	58.5746	-0.916276	0.542391	-1.68933	0.0911563	0.343682
YBR146W	101.749	0.429936	0.385861	1.11422	0.265183	0.584847
YBR147W	51.2472	-0.742809	0.502684	-1.47768	0.139492	0.430853
YBR149W	205.223	-0.745913	0.407742	-1.82937	0.0673436	0.290744
YBR151W	61.6421	0.405331	0.528519	0.766919	0.44313	0.744497
YBR155W	14.2861	0.14056	0.650266	0.216157	0.828866	0.941605
YBR159W	44.0124	-0.885761	0.518201	-1.7093	0.087395	0.338065
YBR160W	75.7242	1.16496	0.516515	2.25542	0.0241072	0.156718
YBR161W	70.233	-0.0980986	0.433326	-0.226385	0.820902	0.940413
YBR163W	46.64	-1.01304	0.485914	-2.08481	0.0370868	0.202002
YBR165W	51.4549	-0.0564129	0.475691	-0.118591	0.905599	0.969634
YBR168W	30.7054	-0.560198	0.568733	-0.984993	0.324627	0.647575
YBR171W	31.908	0.113064	0.53743	0.210378	0.833373	0.942919
YBR175W	61.8833	-0.9285	0.470461	-1.9736	0.0484278	0.24002
YBR176W	24.3395	-0.501053	0.579012	-0.865359	0.386842	0.700869
YBR183W	108.164	-0.906453	0.404693	-2.23985	0.0251006	0.159556
YBR184W	6.18217	-0.929677	0.639507	-1.45374	0.146018	#N/A
YBR189W	141.735	-0.392845	0.387665	-1.01336	0.310888	0.632818
YBR192W	68.5683	-0.0472333	0.453456	-0.104163	0.91704	0.971828
YBR199W	294.782	0.710579	0.314156	2.26186	0.0237058	0.15492
YBR200W	90.9505	0.603296	0.397629	1.51723	0.129207	0.414912
YBR201W	33.4039	0.0902655	0.547018	0.165014	0.868933	0.956494
YBR202W	205.72	0.716743	0.380126	1.88554	0.0593566	0.26768
YBR203W	222.404	-0.250718	0.335518	-0.747257	0.454909	0.754468
YBR207W	215.527	0.685868	0.328167	2.09	0.0366181	0.200297
YBR212W	207.447	0.214953	0.360079	0.596961	0.550534	0.818397
YBR217W	13.7182	-0.0985035	0.650525	-0.151422	0.879643	0.960036
YBR221W-A	5.79592	-1.48427	0.630146	-2.35544	0.018501	#N/A
YBR225W	160.048	-0.183552	0.360495	-0.509167	0.610635	0.844441
YBR228W	16.1031	1.55068	0.621862	2.49361	0.012645	0.103101
YBR233W	43.3172	-0.30597	0.494408	-0.618861	0.536008	0.811917
YBR235W	142.511	-0.321402	0.387381	-0.829681	0.406719	0.719584
YBR237W	99.3096	0.231203	0.400815	0.576831	0.564054	0.82685
YBR242W	10.5242	-0.334772	0.64325	-0.520439	0.602757	#N/A
YBR244W	2.84469	-0.444841	0.572109	-0.777545	0.436837	#N/A
YBR246W	52.6837	0.183587	0.541797	0.338849	0.734723	0.904187
YBR251W	76.8379	0.597919	0.458421	1.3043	0.192131	0.500131
YBR255W	73.5653	0.557879	0.469487	1.18827	0.234725	0.551565
YBR257W	12.4325	1.05216	0.632912	1.66241	0.0964297	0.354941
YBR259W	50.8746	-0.121538	0.476821	-0.254892	0.798806	0.933469
YBR263W	75.6765	-0.903383	0.45779	-1.97336	0.0484551	0.24002
YBR265W	91.8738	-0.941564	0.45897	-2.05147	0.0402208	0.212213
YBR267W	25.7203	-0.213562	0.564539	-0.378295	0.705211	0.888671
YBR271W	12.8391	-0.807393	0.635124	-1.27124	0.203645	0.514638
YBR274W	85.868	-0.525594	0.412178	-1.27516	0.202251	0.512158
YBR286W	685.694	-0.195326	0.342155	-0.570871	0.568087	0.827581
YBR287W	256.991	0.137416	0.352043	0.390338	0.696287	0.885816
YBR289W	92.9081	0.0908964	0.403237	0.225417	0.821655	0.940413
YBR290W	88.1091	2.00519	0.520441	3.85286	0.000116746	0.00334524
YBR293W	132.378	-1.25636	0.374316	-3.3564	0.000789639	0.0150072
YBR295W	149.612	-0.0294129	0.375835	-0.0782602	0.937621	0.981078
YBR297W	146.717	-0.358162	0.438449	-0.816883	0.413995	0.725016
YBR301W	0	#N/A	#N/A	#N/A	#N/A	#N/A
YCL063W	47.4741	0.556156	0.486447	1.1433	0.252913	0.569934
YCL057W	198.937	-0.0330747	0.365397	-0.0905173	0.927876	0.97554
YCL055W	54.3531	0.301114	0.557696	0.539924	0.58925	0.833316
YCL054W	48.8602	1.08863	0.523035	2.08137	0.0373999	0.203082
YCL051W	90.8196	0.417775	0.399227	1.04646	0.295348	0.618101
YCL048W	6.63983	-0.900669	0.649973	-1.3857	0.165838	#N/A
YCL040W	1394.92	-1.42784	0.435692	-3.27719	0.00104847	0.0190514
YCL039W	117.435	-0.151347	0.412437	-0.366957	0.713651	0.892466
YCL036W	13.7733	-0.247693	0.631888	-0.391988	0.695067	0.885473
YCL034W	239.643	0.195475	0.359243	0.544131	0.586352	0.832334
YCL032W	50.1634	0.777094	0.48506	1.60206	0.109142	0.379959
YCL028W	123.041	0.641793	0.387194	1.65755	0.0974083	0.355841
YCL027W	31.4811	-0.510266	0.549641	-0.928362	0.35322	0.674193
YCL024W	91.7356	-0.167396	0.429825	-0.389452	0.696942	0.885997
YCL018W	0.192227	-0.139396	0.28648	-0.48658	0.626556	#N/A
YCL005W	47.3124	-0.594047	0.483385	-1.22893	0.219097	0.533293
YCL004W	80.2856	0.122277	0.416635	0.293486	0.76915	0.919814
YCR008W	207.222	0.430918	0.360727	1.19458	0.23225	0.54837
YCR019W	45.7093	0.671514	0.491431	1.36645	0.171799	0.473381
YCR020W-B	10.5576	-0.535394	0.642095	-0.833824	0.40438	#N/A
YCR034W	107.291	-0.863182	0.395159	-2.18439	0.0289335	0.175917
YCR036W	156.815	0.0536298	0.411059	0.130467	0.896197	0.966944
YCR045W-A	145.899	-0.474298	0.396922	-1.19494	0.23211	0.54837
YCR048W	218.757	-0.102446	0.368208	-0.278229	0.780836	0.92494
YCR051W	47.052	0.284547	0.541455	0.525522	0.59922	0.836908
YCR052W	110.806	0.886237	0.387377	2.28779	0.0221499	0.147472
YCR053W	129.716	-0.216971	0.410238	-0.52889	0.596882	0.835423
YCR061W	285.591	-1.09725	0.385803	-2.84408	0.00445404	0.0525088
YCR066W	17.2808	0.485178	0.626288	0.774688	0.438524	0.740967
YCR068W	181.088	0.172466	0.356991	0.48311	0.629017	0.849971
YCR069W	125.917	0.391059	0.374975	1.0429	0.296997	0.620479
YCR073W-A	130.831	0.058962	0.391396	0.150646	0.880255	0.960036
YCR079W	174.897	-0.457301	0.358603	-1.27523	0.202228	0.512158
YCR091W	155.867	0.311698	0.347794	0.896215	0.370138	0.68835
YCR094W	31.1007	-0.12366	0.570378	-0.216803	0.828362	0.941605
YCR095W-A	37.1605	-0.852112	0.526065	-1.61978	0.105279	0.37307
YDL241W	2.49787	-0.539498	0.556957	-0.968651	0.332719	#N/A
YDL240W	130.842	-0.492863	0.364464	-1.3523	0.176281	0.479303
YDL237W	85.9829	-0.776463	0.419359	-1.85155	0.064091	0.281532
YDL236W	65.6813	0.385613	0.453329	0.850625	0.394978	0.708715
YDL233W	75.9579	0.313254	0.430239	0.728093	0.466557	0.762805
YDL230W	97.5437	0.0961565	0.433793	0.221665	0.824575	0.940413
YDL229W	42.6881	1.11805	0.526998	2.12154	0.0338765	0.189759
YDL225W	69.3953	0.2429	0.456819	0.53172	0.59492	0.834936
YDL219W	13.7008	-0.542544	0.625586	-0.867257	0.385801	0.699766
YDL218W	15.5027	-0.328573	0.618626	-0.531134	0.595326	0.834936
YDL212W	45.4181	-0.779957	0.50058	-1.55811	0.119208	0.399685
YDL207W	49.6962	1.10798	0.492452	2.24992	0.0244543	0.157872
YDL206W	83.8478	-0.877521	0.412189	-2.12893	0.0332601	0.188289
YDL204W	295.226	-0.909928	0.358433	-2.53862	0.0111289	0.0948634
YDL202W	37.2787	0.192218	0.510786	0.376319	0.70668	0.889329
YDL201W	9.70707	0.242272	0.650109	0.372664	0.709399	#N/A
YDL195W	561.688	0.22883	0.277254	0.825343	0.409177	0.720724
YDL193W	78.6927	0.275696	0.416049	0.662653	0.507553	0.790399
YDL191W	41.0373	0.330421	0.553521	0.596944	0.550545	0.818397
YDL189W	78.0154	-0.317315	0.448324	-0.707782	0.479081	0.772723
YDL186W	1.4472	-0.496322	0.473697	-1.04776	0.294748	#N/A
YDL185W	630.169	0.223986	0.285711	0.783958	0.433065	0.740644
YDL180W	113.357	0.065558	0.375174	0.17474	0.861284	0.954211
YDL179W	23.3763	-0.105138	0.566281	-0.185665	0.852708	0.951284
YDL178W	83.9653	-1.6341	0.45554	-3.58717	0.000334292	0.0076395
YDL176W	52.4211	0.143645	0.496277	0.289445	0.772241	0.920686
YDL170W	37.8472	-0.036253	0.504543	-0.0718531	0.942719	0.982357
YDL161W	81.6251	2.14196	0.426593	5.02109	5.13797e-07	5.20287e-05
YDL159W	74.7646	0.295416	0.44539	0.663275	0.507154	0.790109
YDL149W	124.405	0.179888	0.389227	0.462168	0.643961	0.855781
YDL147W	235.125	1.69673	0.338509	5.01235	5.37689e-07	5.27077e-05
YDL146W	50.6427	-0.698448	0.482786	-1.4467	0.14798	0.441688
YDL143W	225.164	0.721538	0.335383	2.15139	0.0314455	0.184803
YDL141W	82.754	0.102276	0.423143	0.241705	0.809008	0.935932
YDL138W	108.422	0.486261	0.425522	1.14274	0.253147	0.570116
YDL137W	292.532	-0.585632	0.335954	-1.74319	0.0812998	0.322859
YDL136W	14.2596	-1.13417	0.642154	-1.76619	0.0773632	0.312148
YDL133W	125.558	0.335256	0.384225	0.872551	0.382908	0.698184
YDL131W	8.64424	-0.268699	0.6511	-0.412686	0.679837	#N/A
YDL130W	43.7596	0.0856897	0.59326	0.144439	0.885154	0.962124
YDL129W	10.865	-0.400606	0.644306	-0.621763	0.534098	0.811384
YDL128W	247.811	-0.911149	0.358613	-2.54076	0.0110611	0.094719
YDL127W	30.6983	-0.387171	0.576563	-0.671515	0.501893	0.787511
YDL124W	206.859	0.598094	0.33005	1.81213	0.0699661	0.295827
YDL123W	76.4811	-1.11434	0.45467	-2.45087	0.0142511	0.11047
YDL122W	98.1145	0.0459499	0.406489	0.113041	0.909998	0.971303
YDL120W	19.0957	-0.186676	0.604853	-0.308631	0.757603	0.9127
YDL117W	84.3237	0.0826824	0.417111	0.198227	0.842868	0.945118
YDL116W	78.0037	0.396285	0.509534	0.777741	0.436722	0.740967
YDL114W-A	4.77265	-0.316726	0.632481	-0.500768	0.616534	#N/A
YDL114W	2.71428	-0.365691	0.566982	-0.644978	0.518942	#N/A
YDL112W	73.9158	-0.892753	0.428354	-2.08415	0.0371467	0.202002
YDL108W	46.6367	0.528788	0.479439	1.10293	0.270057	0.590445
YDL107W	77.9612	-0.248582	0.415364	-0.598469	0.549527	0.817814
YDL105W	39.1827	0.669243	0.506627	1.32098	0.186509	0.492569
YDL102W	104.868	0.0347611	0.386096	0.0900323	0.928262	0.97567
YDL095W	483.294	-0.331557	0.29588	-1.12058	0.262467	0.581267
YDL093W	84.932	-0.637071	0.42766	-1.48967	0.136312	0.425618
YDL089W	70.8844	-0.549934	0.427991	-1.28492	0.19882	0.508247
YDL086W	76.9628	-0.775539	0.448538	-1.72904	0.0838026	0.329288
YDL085W	122.105	-1.36512	0.549382	-2.48482	0.0129615	0.10456
YDL084W	366.615	-0.198523	0.296917	-0.668614	0.503742	0.788751
YDL082W	103.26	0.112581	0.427495	0.26335	0.792281	0.930732
YDL073W	69.5674	-0.300184	0.429928	-0.698219	0.48504	0.775616
YDL070W	301.491	0.149784	0.338739	0.442182	0.658358	0.864733
YDL068W	17.5547	-2.94705	0.643397	-4.58046	4.63957e-06	0.000270037
YDL066W	130.358	-1.23528	0.42652	-2.89619	0.00377725	0.0462837
YDL064W	20.572	-0.498728	0.590394	-0.844738	0.398257	0.7118
YDL057W	20.354	0.299243	0.59228	0.505239	0.613391	0.844441
YDL056W	114.759	0.974762	0.39496	2.468	0.013587	0.108144
YDL051W	23.9908	-0.965862	0.570826	-1.69204	0.0906377	0.342419
YDL047W	132.961	0.868761	0.398721	2.17887	0.0293412	0.177428
YDL046W	287.841	-0.753769	0.35493	-2.12371	0.0336945	0.189595
YDL041W	3.41675	-0.32388	0.5884	-0.550442	0.582016	#N/A
YDL031W	76.4529	0.547349	0.445935	1.22742	0.219665	0.534107
YDL030W	43.2573	-1.28518	0.503826	-2.55084	0.0107463	0.0930759
YDL029W	236.191	0.0213411	0.332967	0.0640936	0.948896	0.985402
YDL026W	1.29727	-0.200081	0.465096	-0.430194	0.667055	#N/A
YDL022W	654.66	0.317235	0.357473	0.88744	0.374842	0.693291
YDL017W	65.7378	-0.262382	0.485162	-0.540813	0.588636	0.833081
YDL014W	179.487	1.84988	0.377373	4.90201	9.48632e-07	7.85257e-05
YDL013W	116.633	1.36936	0.39224	3.49114	0.000480964	0.0102965
YDL010W	19.0207	-0.202448	0.642934	-0.314881	0.752852	0.911283
YDL007W	178.728	1.28485	0.376701	3.4108	0.000647721	0.0129718
YDL006W	37.1191	-1.26481	0.550765	-2.29645	0.0216499	0.146374
YDL004W	94.0912	-0.524521	0.414038	-1.26684	0.205211	0.517154
YDL003W	57.0359	1.5361	0.550396	2.7909	0.00525616	0.0587289
YDL001W	52.6848	0.185712	0.467615	0.397147	0.691259	0.883947
YDR002W	82.8565	1.34649	0.47344	2.84405	0.00445444	0.0525088
YDR004W	71.0395	-0.154623	0.436739	-0.35404	0.723309	0.897511
YDR007W	31.8481	-0.711748	0.573817	-1.24037	0.214837	0.527533
YDR009W	86.0679	0.822073	0.415233	1.97979	0.0477273	0.238317
YDR011W	693.676	0.500636	0.343642	1.45685	0.145158	0.438031
YDR013W	4.77328	-1.2267	0.609572	-2.0124	0.0441779	#N/A
YDR014W	30.0592	0.0331501	0.569394	0.0582199	0.953573	0.9868
YDR014W-A	5.83042	-0.901353	0.644365	-1.39882	0.161866	#N/A
YDR021W	1.40494	7.8446e-05	0.4326	0.000181336	0.999855	#N/A
YDR023W	210.796	0.51613	0.370884	1.39162	0.164037	0.461791
YDR025W	37.9057	-0.266539	0.52043	-0.512151	0.608545	0.843885
YDR035W	70.0417	0.464193	0.435011	1.06708	0.285934	0.605394
YDR037W	144.479	0.635288	0.366619	1.73283	0.0831263	0.327667
YDR041W	66.6108	-0.366368	0.460398	-0.795765	0.426169	0.736649
YDR044W	27.7222	-0.39263	0.552069	-0.711196	0.476963	0.770998
YDR047W	82.7839	1.25333	0.534596	2.34444	0.0190557	0.134692
YDR049W	52.8277	0.151147	0.477284	0.316681	0.751486	0.911283
YDR055W	108.168	-0.358224	0.389313	-0.920144	0.357497	0.677306
YDR057W	33.5867	0.770049	0.546309	1.40955	0.158673	0.456636
YDR061W	57.9953	-0.299314	0.480541	-0.622869	0.53337	0.811272
YDR062W	218.09	-0.501321	0.323808	-1.54821	0.121573	0.402183
YDR064W	329.438	-0.818121	0.310367	-2.63598	0.00838956	0.0791167
YDR065W	52.6853	-0.253255	0.461775	-0.548439	0.58339	0.832334
YDR073W	78.9578	-0.860842	0.442382	-1.94592	0.0516639	0.249671
YDR074W	733.157	0.373399	0.302112	1.23596	0.216472	0.530151
YDR075W	32.9734	0.483893	0.545564	0.88696	0.3751	0.693424
YDR080W	88.85	-0.0448162	0.45588	-0.098307	0.921689	0.973226
YDR089W	96.8823	-0.374204	0.399716	-0.936175	0.349183	0.67116
YDR092W	32.9094	-2.73258	0.60028	-4.55218	5.30917e-06	0.000304256
YDR094W	99.4934	0.554799	0.459392	1.20768	0.22717	0.544185
YDR096W	363.031	0.0311621	0.308495	0.101013	0.91954	0.97254
YDR099W	259.798	0.168474	0.347066	0.485424	0.627375	0.849703
YDR106W	21.2314	-0.88016	0.588742	-1.49498	0.134919	0.422801
YDR108W	49.5288	0.126272	0.472687	0.267136	0.789364	0.929618
YDR110W	24.1802	-0.864693	0.578451	-1.49484	0.134956	0.422801
YDR119W	199.235	-0.474811	0.33719	-1.40814	0.159089	0.456636
YDR121W	11.7639	-0.798487	0.651027	-1.2265	0.22001	0.534247
YDR122W	285.597	0.502105	0.326435	1.53814	0.124013	0.406482
YDR124W	56.7537	-1.44245	0.491371	-2.93557	0.00332934	0.0430617
YDR128W	133.061	-0.239545	0.393609	-0.608587	0.542798	0.814089
YDR137W	46.9455	0.647009	0.479062	1.35058	0.176831	0.4801
YDR138W	91.328	-0.802954	0.410188	-1.95753	0.0502854	0.245818
YDR140W	12.0155	-0.412458	0.635697	-0.648828	0.516449	0.797243
YDR145W	74.0384	0.893216	0.465147	1.92029	0.0548216	0.257669
YDR147W	75.4925	-1.08663	0.473465	-2.29505	0.0217302	0.146374
YDR152W	27.5384	0.71918	0.555621	1.29437	0.195537	0.504902
YDR158W	161.395	-0.733451	0.38319	-1.91407	0.0556113	0.258621
YDR159W	111.071	0.0162071	0.396527	0.0408726	0.967397	0.99135
YDR161W	27.7244	-0.0171818	0.569142	-0.030189	0.975916	0.993965
YDR165W	27.6464	-0.496295	0.562209	-0.882759	0.377366	0.695198
YDR167W	17.4684	0.153255	0.601752	0.254682	0.798969	0.933469
YDR171W	186.543	2.25812	0.496989	4.5436	5.53006e-06	0.000312113
YDR172W	308.07	1.51238	0.305572	4.94933	7.44682e-07	6.93485e-05
YDR174W	157.009	-0.28968	0.361023	-0.802388	0.422329	0.733073
YDR176W	123.826	1.09951	0.400447	2.74571	0.00603808	0.064818
YDR178W	133.02	-0.672679	0.41738	-1.61167	0.107034	0.375778
YDR179W-A	19.1397	-0.331307	0.626988	-0.52841	0.597215	0.835423
YDR180W	105.482	-0.495255	0.384304	-1.28871	0.1975	0.506324
YDR183W	13.0855	0.300868	0.626014	0.480609	0.630794	0.850367
YDR188W	572.48	0.369835	0.357752	1.03378	0.301241	0.624443
YDR189W	60.3185	0.0413866	0.448105	0.0923592	0.926413	0.975237
YDR191W	53.849	0.462852	0.500188	0.925358	0.35478	0.675987
YDR195W	58.9544	-0.58477	0.484758	-1.20631	0.227696	0.545095
YDR197W	39.3634	-0.740098	0.526011	-1.407	0.159428	0.456822
YDR204W	154.425	-0.422308	0.430579	-0.98079	0.326696	0.649383
YDR205W	97.1646	-0.28564	0.398762	-0.716317	0.473796	0.76911
YDR206W	89.749	-0.157087	0.407233	-0.385742	0.699688	0.886513
YDR208W	253.714	0.319083	0.31788	1.00378	0.315483	0.638335
YDR211W	97.3294	-0.235064	0.395555	-0.594264	0.552335	0.818397
YDR212W	168.689	-0.54394	0.352473	-1.54321	0.12278	0.404381
YDR213W	45.8789	0.949775	0.500037	1.89941	0.0575105	0.263501
YDR214W	101.888	-0.0960735	0.399181	-0.240676	0.809806	0.935938
YDR216W	442.35	-1.2167	0.312185	-3.89737	9.72438e-05	0.00294498
YDR221W	117.208	0.134969	0.384854	0.350701	0.725812	0.898521
YDR222W	8.42082	0.448971	0.651074	0.689585	0.490455	#N/A
YDR223W	27.5904	-0.144663	0.561318	-0.257719	0.796623	0.932858
YDR226W	76.0387	-0.599622	0.439352	-1.36478	0.172321	0.473381
YDR227W	59.9577	-0.275209	0.452527	-0.608161	0.543081	0.814089
YDR229W	74.4616	1.01215	0.43568	2.32315	0.0201711	0.140013
YDR232W	298.803	-0.0127155	0.316095	-0.0402269	0.967912	0.991604
YDR234W	101.957	-1.0989	0.437393	-2.51238	0.011992	0.0996081
YDR235W	56.0999	-1.19324	0.472383	-2.526	0.011537	0.0968575
YDR237W	44.2607	-0.108155	0.488172	-0.221551	0.824663	0.940413
YDR241W	48.2025	-1.33631	0.503482	-2.65414	0.00795113	0.0780324
YDR242W	41.9249	0.00655207	0.52944	0.0123755	0.990126	0.997131
YDR244W	64.1231	0.837891	0.483446	1.73316	0.0830664	0.327667
YDR246W	41.1121	0.395501	0.507873	0.77874	0.436133	0.740967
YDR247W	185.292	0.364464	0.361293	1.00878	0.313081	0.634965
YDR251W	145.881	0.00572694	0.355428	0.0161128	0.987144	0.995968
YDR252W	27.0808	-0.128877	0.595033	-0.216588	0.82853	0.941605
YDR254W	46.1766	-0.812646	0.499425	-1.62716	0.103702	0.370721
YDR262W	77.2708	0.862611	0.444528	1.94051	0.0523178	0.251099
YDR265W	92.2267	0.287117	0.416388	0.689542	0.490482	0.779574
YDR270W	157.911	1.77245	0.363914	4.87053	1.11302e-06	8.7589e-05
YDR275W	184.675	-1.65823	0.381077	-4.35142	1.35258e-05	0.000645944
YDR279W	17.7089	-0.20287	0.605541	-0.335023	0.737607	0.904795
YDR280W	39.4572	0.921942	0.593063	1.55454	0.120055	0.401383
YDR287W	44.713	0.56463	0.489939	1.15245	0.249136	0.565224
YDR291W	98.7855	-0.387943	0.394151	-0.984249	0.324993	0.647726
YDR296W	44.0997	-0.175881	0.486983	-0.361164	0.717977	0.893307
YDR297W	202.671	-0.507589	0.335006	-1.51516	0.129731	0.415561
YDR299W	16.898	1.42577	0.614464	2.32035	0.0203221	0.140185
YDR301W	194.751	-0.0137291	0.348771	-0.0393643	0.9686	0.991733
YDR302W	14.2063	-0.981081	0.628963	-1.55984	0.118798	0.398669
YDR307W	96.3542	-0.859807	0.425992	-2.01836	0.0435533	0.223911
YDR311W	99.6009	0.657839	0.437734	1.50283	0.132883	0.420171
YDR312W	8.65568	0.196849	0.64921	0.303213	0.761728	#N/A
YDR316W	21.4572	0.213207	0.615691	0.346288	0.729126	0.900191
YDR318W	47.7364	0.765459	0.537812	1.42328	0.154654	0.452359
YDR322W	60.6045	0.0818804	0.460901	0.177653	0.858996	0.954211
YDR325W	109.548	-0.672104	0.398806	-1.68529	0.091933	0.345212
YDR332W	78.245	-1.18574	0.447778	-2.64804	0.00809588	0.078527
YDR335W	211.628	-0.118874	0.355623	-0.33427	0.738176	0.904795
YDR336W	48.3803	-0.958641	0.509124	-1.88292	0.059711	0.268952
YDR337W	28.7362	0.751401	0.598128	1.25625	0.209024	0.52116
YDR347W	77.3823	-0.450944	0.42096	-1.07123	0.284067	0.60458
YDR351W	168.112	-0.188632	0.344131	-0.548141	0.583595	0.832334
YDR352W	88.0183	-1.36403	0.449654	-3.03351	0.00241723	0.0342364
YDR353W	170.415	-0.0690674	0.373624	-0.184858	0.85334	0.95142
YDR354W	121.331	-0.199674	0.392243	-0.509057	0.610713	0.844441
YDR358W	165.03	0.701521	0.352082	1.99249	0.046317	0.232522
YDR363W	57.5193	0.0315895	0.452187	0.0698594	0.944306	0.982827
YDR367W	23.0045	-0.645763	0.588645	-1.09703	0.272627	0.594228
YDR368W	143.205	0.340633	0.430173	0.791851	0.428448	0.737849
YDR371W	34.7179	-0.872412	0.608436	-1.43386	0.151612	0.447155
YDR373W	53.796	-0.434509	0.47089	-0.92274	0.356143	0.67688
YDR376W	99.7944	-1.05263	0.408977	-2.57382	0.0100583	0.090121
YDR377W	186.421	-1.1705	0.360732	-3.2448	0.00117535	0.0204704
YDR379W	105.594	0.302318	0.447569	0.675465	0.49938	0.786218
YDR380W	113.267	0.468695	0.474008	0.988792	0.322765	0.646849
YDR381W	973.425	1.02966	0.281315	3.66018	0.000252041	0.00620897
YDR386W	50.4714	0.759041	0.473253	1.60388	0.108741	0.379624
YDR388W	161.973	0.657837	0.349703	1.88113	0.0599541	0.269721
YDR389W	183.388	0.193889	0.336672	0.5759	0.564683	0.82699
YDR392W	46.3242	1.37996	0.550082	2.50864	0.0121195	0.100323
YDR393W	88.7487	0.181853	0.410257	0.443265	0.657574	0.864008
YDR394W	181.173	0.707629	0.33822	2.09221	0.0364194	0.199797
YDR395W	161.774	-0.0155148	0.343887	-0.0451159	0.964015	0.990608
YDR398W	51.7574	0.194059	0.470243	0.412677	0.679843	0.875245
YDR399W	28.6643	0.103271	0.569484	0.181341	0.8561	0.95307
YDR400W	32.0162	-0.391255	0.534439	-0.732085	0.464117	0.760931
YDR405W	105.444	1.04841	0.389773	2.68979	0.00714971	0.0727668
YDR406W	500.63	-0.700042	0.32814	-2.13336	0.0328949	0.187374
YDR412W	10.3275	0.547136	0.643994	0.849597	0.395549	#N/A
YDR416W	64.821	0.405611	0.454357	0.892713	0.372011	0.690454
YDR419W	57.9626	-0.1947	0.46735	-0.416605	0.676967	0.873248
YDR421W	685.731	-1.42566	0.649514	-2.19496	0.0281667	0.17371
YDR425W	63.8	0.280451	0.458819	0.611245	0.541037	0.814054
YDR427W	144.4	0.020781	0.352935	0.0588807	0.953047	0.9868
YDR434W	94.8652	-0.275704	0.393891	-0.69995	0.483958	0.775419
YDR436W	159.698	0.560006	0.346104	1.61803	0.105656	0.373406
YDR440W	33.2284	-0.00324864	0.552916	-0.00587547	0.995312	0.998594
YDR442W	2.06013	-0.660805	0.52105	-1.26822	0.20472	#N/A
YDR444W	102.186	0.358654	0.386348	0.928317	0.353243	0.674193
YDR448W	69.3332	0.818957	0.504162	1.62439	0.104292	0.371049
YDR450W	108.294	-0.104844	0.405007	-0.25887	0.795735	0.932698
YDR452W	211.457	1.0683	0.326669	3.27029	0.00107437	0.0194273
YDR460W	46.9014	1.55952	0.576985	2.70289	0.00687404	0.0707342
YDR463W	125.028	0.897021	0.418041	2.14577	0.0318911	0.185263
YDR464W	119.662	0.58748	0.37169	1.58056	0.113978	0.38987
YDR466W	159.859	0.549482	0.357598	1.53659	0.124394	0.406482
YDR471W	120.095	0.286067	0.447394	0.639407	0.522558	0.803211
YDR472W	19.9882	-0.222161	0.617851	-0.35957	0.719169	0.89416
YDR477W	105.888	0.576541	0.39329	1.46594	0.142664	0.435106
YDR478W	23.5486	0.0634677	0.568137	0.111712	0.911052	0.971303
YDR483W	182.565	-0.285746	0.343233	-0.832512	0.40512	0.718948
YDR484W	55.9553	-0.373941	0.457652	-0.817085	0.41388	0.725016
YDR492W	34.632	-1.14992	0.565372	-2.03392	0.0419594	0.219791
YDR494W	69.7984	1.17893	0.434364	2.71416	0.00664447	0.0692726
YDR499W	50.3859	-0.622236	0.485003	-1.28295	0.199509	0.50902
YDR501W	21.5424	-0.513332	0.618857	-0.829484	0.406831	0.719584
YDR515W	37.4986	-0.0479904	0.519376	-0.0924003	0.92638	0.975237
YDR517W	124.035	-0.702786	0.369444	-1.90228	0.0571346	0.262425
YDR518W	42.4388	-0.528903	0.497549	-1.06302	0.287774	0.607342
YDR527W	57.292	0.272473	0.458213	0.594643	0.552082	0.818397
YDR528W	70.192	-0.150377	0.467458	-0.32169	0.747687	0.909645
YDR531W	87.0103	-0.567085	0.405997	-1.39677	0.162482	0.460683
YDR538W	29.8354	-0.00820998	0.546188	-0.0150314	0.988007	0.996089
YDR539W	61.803	0.533172	0.454819	1.17227	0.241088	0.558489
YEL072W	10.6822	1.03526	0.64408	1.60735	0.107978	#N/A
YEL071W	271.767	-0.923155	0.477407	-1.93368	0.053152	0.25351
YEL070W	6.37201	0.199584	0.650402	0.306863	0.758948	#N/A
YEL065W	270.715	0.818098	0.329466	2.4831	0.0130244	0.10456
YEL062W	65.5152	-0.351118	0.438104	-0.80145	0.422871	0.733673
YEL058W	209.743	-0.567687	0.346662	-1.63758	0.101509	0.364983
YEL056W	54.4177	0.531288	0.63129	0.841591	0.400017	0.712949
YEL052W	152.505	-0.371707	0.464706	-0.799877	0.423782	0.733695
YEL051W	57.9124	-0.349077	0.451066	-0.773894	0.438993	0.741274
YEL049W	2.71715	-0.0518669	0.590701	-0.0878056	0.930031	#N/A
YEL043W	148.731	0.430614	0.363634	1.1842	0.236335	0.55333
YEL042W	134.859	0.270562	0.407517	0.663928	0.506736	0.789871
YEL038W	19.8189	0.132737	0.594055	0.223443	0.823191	0.940413
YEL032W	321.932	0.806191	0.445464	1.80978	0.0703304	0.296358
YEL031W	476.357	-0.336809	0.288733	-1.16651	0.24341	0.560579
YEL030W	89.9034	-0.320308	0.407565	-0.785906	0.431923	0.740644
YEL028W	57.5722	-0.751899	0.45405	-1.65598	0.0977251	0.355842
YEL027W	99.7668	-0.512982	0.631457	-0.812379	0.416574	0.728293
YEL024W	169.059	-0.233959	0.348789	-0.670777	0.502363	0.787775
YEL022W	158.498	-0.152656	0.349393	-0.436919	0.66217	0.866989
YEL021W	1.23689	0.262342	0.420151	0.624399	0.532366	#N/A
YEL018W	34.5189	1.36774	0.523178	2.61429	0.00894137	0.0826467
YEL017W	82.9015	-0.386441	0.413644	-0.934234	0.350183	0.671734
YEL015W	67.0838	1.32698	0.571007	2.32393	0.0201292	0.140013
YEL013W	205.137	-0.530059	0.346058	-1.53171	0.125595	0.407526
YEL012W	54.2115	-0.0827692	0.468744	-0.176577	0.859841	0.954211
YEL011W	691.17	0.340924	0.308196	1.10619	0.268643	0.589574
YEL008W	22.0051	-3.25817	0.635829	-5.12429	2.98666e-07	3.58881e-05
YEL006W	97.4814	0.111933	0.402623	0.27801	0.781005	0.92494
YEL004W	32.6822	-1.35849	0.544055	-2.49697	0.0125259	0.102773
YER001W	103.939	-0.370358	0.406175	-0.91182	0.361864	0.680435
YER002W	16.4612	0.676666	0.609348	1.11047	0.266794	0.587358
YER006W	42.5191	1.22884	0.587148	2.09289	0.036359	0.19976
YER007W	24.3396	-0.00283108	0.591746	-0.00478427	0.996183	0.998594
YER011W	3.6602	0.26593	0.610997	0.435239	0.663389	#N/A
YER012W	30.399	0.210901	0.539664	0.3908	0.695945	0.885816
YER013W	130.571	0.288957	0.376057	0.768386	0.442258	0.744497
YER014W	35.2838	0.90166	0.514785	1.75153	0.0798552	0.319255
YER015W	179.139	0.0387888	0.441006	0.0879552	0.929912	0.976854
YER016W	30.2352	0.572778	0.586046	0.97736	0.328391	0.650113
YER019W	366.928	-1.52538	0.328138	-4.6486	3.34189e-06	0.000204074
YER020W	257.026	0.50387	0.346109	1.45581	0.145444	0.438031
YER021W	331.056	0.168647	0.309906	0.544186	0.586313	0.832334
YER022W	56.6425	0.55058	0.477074	1.15408	0.248469	0.565224
YER023W	110.727	-0.839894	0.393813	-2.13272	0.0329474	0.187374
YER032W	84.1326	0.605599	0.443203	1.36641	0.171809	0.473381
YER037W	48.0833	0.848222	0.479426	1.76924	0.076853	0.310833
YER038W-A	18.1117	-1.07951	0.634611	-1.70106	0.0889309	0.340709
YER040W	107.244	0.897006	0.387524	2.31471	0.0206288	0.142037
YER041W	98.7774	-0.192655	0.398452	-0.483509	0.628734	0.849971
YER046W	86.5789	-2.17445	0.433159	-5.01997	5.16795e-07	5.20287e-05
YER049W	66.3115	-0.285878	0.437427	-0.653545	0.513405	0.794543
YER051W	90.7203	0.669734	0.403945	1.65798	0.0973212	0.355841
YER059W	64.4965	0.257432	0.439169	0.586179	0.557755	0.823153
YER060W	19.9186	-0.106542	0.591607	-0.18009	0.857082	0.953593
YER060W-A	9.1957	-0.316305	0.648024	-0.488108	0.625474	#N/A
YER063W	26.7795	0.711486	0.564291	1.26085	0.207363	0.519402
YER066W	41.9302	-0.217561	0.507146	-0.428992	0.667929	0.869335
YER068W	116.698	0.788137	0.37622	2.09488	0.0361812	0.199148
YER069W	110.885	-0.455599	0.394182	-1.15581	0.247759	0.565224
YER070W	342.436	-0.531485	0.316117	-1.68129	0.0927057	0.346716
YER073W	312.726	1.04513	0.395379	2.64337	0.00820853	0.078541
YER074W	63.8122	0.555338	0.493472	1.12537	0.260433	0.579171
YER076W-A	11.2547	-1.53476	0.650972	-2.35764	0.0183914	0.131242
YER080W	91.6655	0.247758	0.415488	0.596305	0.550972	0.818397
YER086W	96.0311	-0.708366	0.395309	-1.79193	0.0731439	0.302735
[truncated: 3,405 more rows]
