# Supplementary material for: Paf1 Has Distinct Roles in Transcription Elongation and Differential Transcript Fate
Source: Mol Cell. 2017 Feb 16;65(4):685–698.e8. doi: 10.1016/j.molcel.2017.01.006 (PMC5316414; doi:10.1016/j.molcel.2017.01.006)
Supplement: Table S4. PAR-CLIP Data Analysis, Related to Figure 5 — p values (Welch’s t test) calculated to test whether there is a significant increase or decrease in the mean average PAR-CLIP factor counts per nucleotide on transcripts encoded by significantly (p value < 0.05) Paf1-enriched or Paf1-depleted mRNA genes, respectively, compared to mRNA genes showing no significant enrichment or depletion for Paf1. [file mmc5.xlsx]

## Sheet: Sheet1
PAR-CLIP factor	p values for the increase in the mean PAR-CLIP factor counts/nt on transcripts encoded by Paf1-enriched genes compared to genes showing no enrichment/ depletion for Paf1	p values for the decrease in the mean PAR-CLIP factor counts/nt on transcripts encoded by Paf1-depleted genes compared to genes showing no enrichment/ depletion for Paf1	Description of PAR-CLIP factor from the Saccharomyces Genome Database (SGD) (Cherry et al., 2012)	Physical interaction with members of the Paf1C
Cbc2	0.07237	0.72258	Small subunit of the heterodimeric cap binding complex with Sto1p; interacts with Npl3p, possibly to package mRNA for export from the nucleus; may have a role in telomere maintenance; contains an RNA-binding motif	Paf1
Cft2	4.34e-05	2.57e-07	Subunit of the mRNA cleavage and polyadenylation factor (CPF); required for pre-mRNA cleavage, polyadenylation and poly(A) site recognition
Gbp2	0.00492	0.53805	Poly(A+) RNA-binding protein; key surveillance factor for the selective export of spliced mRNAs from the nucleus to the cytoplasm; preference for intron-containing genes; similar to Npl3p; also binds single-stranded telomeric repeat sequence in vitro; relocalizes to the cytosol in response to hypoxia; GBP2 has a paralog, HRB1, that arose from the whole genome duplication
Hpr1	0.00099	0.89139	Subunit of THO/TREX complexes; this complex couples transcription elongation with mitotic recombination and with mRNA metabolism and export, subunit of an RNA Pol II complex; regulates lifespan; involved in telomere maintenance; similar to Top1p	Paf1
Hrb1	8.82e-06	0.001025	Poly(A+) RNA-binding protein; key surveillance factor for the selective export of spliced mRNAs from the nucleus to the cytoplasm; preference for intron-containing genes; similar to Npl3p; HRB1 has a paralog, GBP2, that arose from the whole genome duplication
Ist3	0.26972	0.30831
Luc7	0.39023	0.968
Mex67	0.00016	2.84e-05	Poly(A)RNA binding protein involved in nuclear mRNA export; component of the nuclear pore
Mpe1	0.00026	0.00027	Essential conserved subunit of CPF cleavage and polyadenylation factor; plays a role in 3' end formation of mRNA via the specific cleavage and polyadenylation of pre-mRNA; contains a ubiquitin-like (UBL) domain, a RNA-binding zinc knuckle motif and a RING finger domain; both the zinc knuckle and RING finger are required for pre-mRNA binding; possible role in ubiquitination of Pap1p; relocalizes t…
Msl5	0.06044	0.47142
Mud1	0.08441	0.69269
Mud2	0.05145	0.22516
Nab2	5.18e-07	1.57e-08	Nuclear polyadenylated RNA-binding protein; required for nuclear mRNA export and poly(A) tail length control; stimulates RNA polymerase III transcription by enhancing TFIIIB binding to promoters; protects mRNA against decay by the nuclear exosome in a poly(A)-tail-dependent manner; involved in forming export-competent mRNPs in the nucleus; autoregulates mRNA levels; NLS binds Kap104p; protein abu…	Paf1, Cdc73, Ctr9
Nam8	0.0006	0.12	RNA binding protein, component of the U1 snRNP protein; mutants are defective in meiotic recombination and in formation of viable spores, involved in the formation of DSBs through meiosis-specific splicing of REC107 pre-mRNA; Nam8p regulon embraces the meiotic pre-mRNAs of REC107, HFM1, AMA1, SPO22 and PCH2; the putative RNA binding domains RRM2 and RRM3 are required for Nam8p meiotic function
Npl3	0.00086	0.00032	RNA-binding protein; promotes elongation, regulates termination, and carries poly(A) mRNA from the nucleus to the cytoplasm; represses translation initiation by binding eIF4G; required for pre-mRNA splicing; interacts with E3 ubiquitin ligase Bre1p, linking histone ubiquitination to mRNA processing; may have role in telomere maintenance; dissociation from mRNAs promoted by Mtr10p; phosphorylated …	Ctr9
Pab1	1.79e-09	1.1e-16	Poly(A) binding protein; part of the 3'-end RNA-processing complex, mediates interactions between the 5' cap structure and the 3' mRNA poly(A) tail, involved in the control of poly(A) tail length, interacts with translation factor eIF-4G; stimulates, but is not required for the deadenylation activity of the Pan2p-Pan3p poly(A)-ribonuclease complex
Pub1	0.0128	2.42e-07	Poly(A)+ RNA-binding protein; abundant mRNP-component protein that binds mRNA and is required for stability of many mRNAs; component of glucose deprivation induced stress granules, involved in P-body-dependent granule assembly; protein abundance increases in response to DNA replication stress
Rna15	0.00045	0.007	Component of the cleavage and polyadenylation factor I (CF I); CF 1, composed of the CF 1A complex (Rna14p, Rna15p, Clp1p, Pcf11p) and Hrp1, is involved in cleavage and polyadenylation of mRNA 3' ends; interacts with the A-rich polyadenylation signal in complex with Rna14p and Hrp1p; mutant displays reduced transcription elongation in the G-less-based run-on (GLRO) assay; required for gene loopin…
Snp1	0.18394	0.85976
Sub2	0.00035	0.18314	Component of the TREX complex required for nuclear mRNA export; member of the DEAD-box RNA helicase superfamily and is involved in early and late steps of spliceosome assembly; homolog of the human splicing factor hUAP56; relocalizes from nucleus to cytoplasm upon DNA replication stress
Tho2	0.00712	0.89634	Subunit of the THO complex; THO is required for efficient transcription elongation and involved in transcriptional elongation-associated recombination; required for LacZ RNA expression from certain plasmids
Yra1	1.43e-06	0.01257	Nuclear polyadenylated RNA-binding protein; required for export of poly(A)+ mRNA from the nucleus; proposed to couple mRNA export with 3' end processing via its interactions with Mex67p and Pcf11p; interacts with DBP2; inhibits the helicase activity of Dbp2; functionally redundant with Yra2p, another REF family member	Rtf1
Yth1	0.01803	0.00029	Essential RNA-binding component of cleavage and polyadenylation factor; contains five zinc fingers; required for pre-mRNA 3'-end processing and polyadenylation; relocalizes to the cytosol in response to hypoxia
