# Supplementary material for: Paf1 Has Distinct Roles in Transcription Elongation and Differential Transcript Fate
Source: Mol Cell. 2017 Feb 16;65(4):685–698.e8. doi: 10.1016/j.molcel.2017.01.006 (PMC5316414; doi:10.1016/j.molcel.2017.01.006)
Supplement: Table S6. Probes for RNA FISH, Related to Figure 5 [file mmc6.xlsx]

## Sheet: Sheet1
RNA FISH probes
	RNA FISH CMK2 probe sequences
1	AATTTATGACCTCTGACTCC
2	CTCTGGATCTTGGACATCTA
3	AAATTTTGCTACAGGGTGGC
4	CAGGTTGACCGCTTAATTTA
5	TTAGTCCTGTTGACGTAAGA
6	CCAGTGTTCGACCGAAAATA
7	GCAACATCTTCATTTGTGGA
8	GCCTTCTTCAATAAGATCTT
9	TAATTGCACATTGTTTCCCT
10	GAATGGACAGCTCTTCGTAC
11	CACAATGTTCGGATGACTCA
12	ACTTCCCTCTAGACAGAATT
13	GATTTCAACAGCATCCACTT
14	CGGCACCAAGAATCTGAACT
15	GCGAATTTTCTGACTTATCA
16	CCGAAGTCCGCAATTACCAG
17	CCCCTTCAATTGTTTAGCTA
18	CTTTGTATATCAAATCCTCC
19	CACATAACCCAACGATCCGG
20	TCTTGTGTGAGGACTTCTGG
21	ATCACAAGGCTTACCATGTC
22	TGATCACACCAATGGACCAT
23	CTTCAACGCTTTCGGCAATA
24	AAGCTGTACATTCCTCCATG
25	ATGGAAGGTTACCGGGTATC
26	ATATGTTATCCCAATATGGC
27	TCAGCTGGATTCAATCTCAA
28	CAATTCCGTAGCAGTTGGTC
29	ACTAGTTTCAACTCTCTTTG
30	CCTTTCTTAACGTCTGGTAA
31	CGTCACGTAATTTCTTACGC
32	CGTCCCCTAATGAATACATA
33	TCTTCTATATCGTTATCGCC
34	CCAGAAGACTTTCATTGAGG
35	ATCCAACGAATGTGTGACGC
36	TCTTCTGAGATTGCAGACGT
37	TCATTTGCTCTTCTGTTAGT
38	AAGGCATCCTTTGTTAATGC
39	ATTCTTTGTTGCAGCTTTGA
40	TCTTCACCAGCCAAAACTTT
41	ATGCAGTGTTTTCTTGCTAT
42	TAGTCTTCTGACTTCGACTC
	RNA FISH GAL1AS probe sequences
1	GGTACAATCACTTCTTCTGA
2	CCTTTGCGCTAGAATTGAAC
3	TCGGCCAATGGTCTTGGTAA
4	TTCTTAATTATGCTCGGGCA
5	GTTTAGCATCATAAGCGCTT
6	CCAGGCGATCTAGCAACAAA
7	GTTCACCAATTAGATTGACT
8	GGTAAAACCGAGAAGTCACA
9	GACGGCGCAAAGCATATCAA
10	GGATGGATTTTTCTCGTTCA
11	GCAAATTTGGGATCAGCATT
12	CGGCAAATCGAACTTCCTTT
13	TTGTGACATAAGAACCGTCC
14	AGTAATTAGACCAGTCCGAC
15	GCAACATGGAGACCACATTT
16	TCCGGTGCAAGTTTCTTTAG
17	TCACAGAAGACTTGCAGCCC
18	ACTGCCAGTTGGTACATCAC
19	ATGCGGCCGAAGAAGACAAT
20	GCTAAAGCAACGGCACAAAT
21	GCCCATATTCGCTTTAACAA
22	GCTTGGACATATGATAACCA
23	GTTCTGCAACGACCGTAATA
24	GCCATTGTTAACACCAACAT
25	AAACAGAGGCAGCCTGATCC
26	AGAGCATGATCTTCCTCACC
27	CTGCGGTTTGAACTCAACGT
28	ATTTAAACGGAGTAGCCTTC
29	TCATGGTTTTTTAATTGCGG
